# Supplementary material for: First insights into microbial changes within an Inflammatory Bowel Disease Family Cohort study
Source: Gut Microbes. 2025 Oct 5;17(1):2559119. doi: 10.1080/19490976.2025.2559119 (PMC12502818; doi:10.1080/19490976.2025.2559119)
Supplement: Tables_Supplement_250612.xlsx [file KGMI_A_2559119_SM0394.xlsx]

## Sheet: Table S1
Items	(Healthy) relatives questionnaire	IBD patient questionnaire	Physician questionnaire
Sociodemographic and socioeconomic characteristics
Age	x	x
Gender	x	x
Birth & Childhood	x	x
Education	x	x
Family status	x	x
Working situation	x	x
Living environments	x	x
General health status
Anthropometry	x	x
Cardiovascular diseases	x	x
Cancer	x	x
Metabolic diseases	x	x
Internal diseases	x	x
Other inflammatory diseases	x	x
Immune related diseases	x	x
Surgeries	x	x
Medication use	x	x
Bristol Stool scale	x	x (only BL)
Lifestyle factors
Smoking habits	x	x
Diet	x	x
Physical activity	x	x
Patient-reported outcomes
Quality of life (EuroQol)	x (F1)	x (F1)
Fatigue (FSS)	x (F2)	x (F2)
Clinical factors
IBD type		x	x
Time of diagnosis		x	x
Disease location			x
Disease activity (HBI, CDAI, Mayo Score (Physician questionnaire))		x	x
Disease course		x (F1)
Symptoms		x	x
Defecation		x
Therapy		x	x
Complications		x (F1)	x
Extraintestinal manifestations		x (F1)	x

## Sheet: Table S2
Sample	Volume	Processing	Timea	Storage
Blood for serum	Adults: 9 ml 12-17 year old: 9 ml 7-11 year old: 4.7 ml	Centrifugation at room temperature, 15 min, 3,000 x g	< 1h at 4°C	400 µl-aliquots at -80°C
EDTA blood for DNA	Adults: 2x9 ml 12-17 year old: 2x9 ml 7-11 year old: 2x4.9 ml		direct storage on arrival	in original tube at -80°C
PAXgene blood for RNA	Adults: 2 tubes 12-17 year old: 2 tubes 7-11 year old: 2 tubes		> 2h at room temperature	in original tube at -80°C
Stool	2 tubes (2-4 g); one filled with RNAlater	Aliquotation	< 1h at room temperature	4-5 aliquots at -80°C
Hair	One strand (minimum 300 mg)		direct storage on arrival	in original tube at -80°C

## Sheet: Table S3
IBD type	Abbreviation	Abbreviation merged	N-BL	BL %	N-F1	F1 %	N-F2	F2 %
Crohn’s disease	CD	CD	551	53.9667	174	60.8392	146	59.8361
Ulcerative colitis	UC	UC	438	42.8991	105	36.7133	92	37.7049
Indeterminate colitis	ICOL	uIBD	11	1.07738	1	0.34965	1	0.409836
IBD, not defined	IBD	uIBD	17	1.66503	5	1.74825	5	2.04918
Suspicion of CD	SCD	uIBD	2	0.195886		0		0
Suspicion of UC	SUC	uIBD	1	0.0979432	1	0.34965		0
Other IBD (e.g., Collagenous colitis, lymphocytic colitis)	UIBD	uIBD		0		0		0
Suspicion of IBD	SIBD	uIBD	1	0.0979432		0		0

## Sheet: Table S4
	Children (7-11 years)	Adolescents (12-17 years)	Adults (≥18 years)
Participants	46	47	698
Sex
Male	20	27	269
Female	26	17	389
Age at baseline assessment, years	8.761+-1.369	14.447+-1.717	48.468+-16.351
Body Mass Index, kg/m²	16.500+-2.472	20.184+-3.182	25.809+-4.918
Smoking Status
never smoked	45	43	304
smoked less than 3 months	0	0	65
smoked in the past	0	0	201
smoking now	0	1	86

## Sheet: Table S5
									Mean			Slope
TP	Trait	Model Factors	DF	F	P	adj. R2	Comparison	t	P	P(FDR)	t	P	P(FDR)
BL	ASCA_IgA	BMI#	1,735	3.74197	0.0534453	0.183464	CD - Contr.	12.4648	1.73075e-32	5.19224e-32	-	-	-
	(log)	IBD	2,735	82.5381	4.60201e-33		CD - UC	8.97237	2.38705e-18	3.58057e-18	-	-	-
							Contr. - UC	-0.933671	0.35078	0.35078	-	-	-
	ASCA_IgG	Age#	1,760	5.084	0.0244315	0.167758	CD - Contr.	11.452	4.00217e-28	1.20065e-27	-	-	-
	(log)	IBD	2,760	75.8585	9.16948e-31		CD - UC	9.68118	5.55779e-21	8.33668e-21	-	-	-
							Contr. - UC	0.818141	0.413533	0.413533	-	-	-
	GP2_IgA	Sex	1,733	0.123247	0.72564	0.0878658	CD - Contr.	7.71231	4.03637e-14	1.21091e-13	-	-	-
	(log)	Age#	1,733	5.29017	0.0217262		CD - UC	5.01805	6.557e-07	9.8355e-07	-	-	-
		IBD	2,733	31.0739	1.11295e-13		Contr. - UC	-1.16383	0.244872	0.244872	-	-	-
		Sex:Age	1,733	8.53028	0.00360012		Male - Female	1.04739	0.295267	0.295267	2.92066	0.00360012	0.00360012
	GP2_IgG	Sex	1,733	1.37997	0.240488	0.0535566	CD - Contr.	5.69162	1.8201e-08	5.4603e-08	-	-	-
	(log)	Age#	1,733	0.413265	0.520518		CD - UC	3.95379	8.43768e-05	0.000126565	-	-	-
		IBD	2,733	17.3642	4.28562e-08		Contr. - UC	-0.584252	0.55923	0.55923	-	-	-
		Sex:Age	1,733	10.2397	0.00143369		Male - Female	1.69004	0.0914449	0.0914449	3.19996	0.00143369	0.00143369
	CRP	Age#	1,295	0.211405	0.646007	0.0322907	CD - UC	0.0393166	0.968665	0.968665	-2.01155	0.0451762	0.0451762
	X^1/4	BMI	1,295	9.71435	0.00200856		CD - UC	0.0393166	0.968665	0.968665	-	-	-
		IBD	1,295	0.00496898	0.943851
		Age:IBD	1,295	4.04635	0.0451762
	Hb X²	Sex	1,414	123.894	2.36322e-25	0.240829	Male - Female	10.8077	3.76199e-24	3.76199e-24	-	-	-
		BMI	1,414	10.0727	0.00161714
	Calprotectin	Age	1,1725	6.1017	0.0136013	0.0591549	CD - Contr.	9.4952	7.03875e-21	2.11163e-20	-2.61586	0.00897785	0.0269335
	(relative)	IBD	2,1725	50.1012	7.07693e-22		CD - UC	2.26199	0.0238221	0.0238221	-0.708702	0.478605	0.478605
		Age:IBD	2,1725	3.73413	0.0240873		Contr. - UC	-6.35178	2.71584e-10	4.07376e-10	1.48409	0.137969	0.206953
	Bristol stool score	Age	1,861	32.6935	1.48751e-08	0.184686	CD - Contr.	12.1164	2.59643e-31	7.78929e-31	3.22032	0.0013285	0.00398549
		IBD	2,861	79.0432	3.04801e-32		CD - UC	2.95504	0.00321146	0.00321146	1.76119	0.0785613	0.117842
		Age:IBD	2,861	5.19376	0.00572635		Contr. - UC	-8.92297	2.6877e-18	4.03154e-18	-1.19141	0.233822	0.233822
F1	QOL (relative)	Sex	1,587	5.14162	0.0237215	0.16002	CD - Contr.	8.86477	9.14593e-18	2.74378e-17	-	-	-
		Age	1,587	22.9932	2.0633e-06		CD - UC	3.1772	0.00156517	0.00156517	-	-	-
		BMI	1,587	5.11285	0.0241144		Contr. - UC	-3.96154	8.36237e-05	0.000125436	-	-	-
		IBD	2,587	39.9811	5.26722e-17		CD - Contr.	8.86477	9.14593e-18	2.74378e-17	-	-	-
		Sex:BMI	1,587	5.75924	0.0167127		CD - UC	3.1772	0.00156517	0.00156517	-	-	-
							Contr. - UC	-3.96154	8.36237e-05	0.000125436	-	-	-
							Male - Female	-1.38705	0.165954	0.165954	-	-	-
							Male - Female	-1.38705	0.165954	0.165954	-2.39984	0.0167127	0.0167127
	Calprotectin	Age	1,502	4.44273	0.0355453	0.0938238	CD - Contr.	5.97152	4.45187e-09	1.33556e-08	-2.34283	0.0195276	0.0292913
	(relative)	IBD	2,502	21.4057	1.19903e-09		CD - UC	0.576656	0.56443	0.56443	0.672845	0.501356	0.501356
		Age:IBD	2,502	5.11983	0.00629302		Contr. - UC	-4.22191	2.87606e-05	4.3141e-05	2.57686	0.0102547	0.0292913
	CRP (X^1/4)	IBD	1,175	0.278209	0.598546	-0.00411797	CD - UC	0.527455	0.598546	0.598546	-	-	-
	Hb X²	Sex	1,197	38.7355	2.86355e-09	0.160076	Male - Female	6.22378	2.86355e-09	2.86355e-09	-	-	-
	Bristol stool score	Sex	1,314	4.29597	0.0390184	0.010355	Male - Female	2.07267	0.0390184	0.0390184	-	-	-
F2	QOL (relative)	Age	1,478	32.5137	2.07516e-08	0.153752	CD - Contr.	7.14257	3.43512e-12	1.03054e-11	1.77825	0.0759984	0.113998
		BMI	1,478	2.32044	0.128345		CD - UC	2.39706	0.0169102	0.0169102	-0.628694	0.52985	0.52985
		IBD	2,478	26.2138	1.57622e-11		Contr. - UC	-3.46869	0.000570306	0.000855459	-2.21318	0.0273569	0.0820707
		Age:IBD	2,478	3.33732	0.0363618		CD - Contr.	7.14257	3.43512e-12	1.03054e-11	-	-	-
							CD - UC	2.39706	0.0169102	0.0169102	-	-	-
							Contr. - UC	-3.46869	0.000570306	0.000855459	-	-	-
	Calprotectin	IBD	2,144	6.42453	0.0021252	0.0691688	CD - Contr.	3.39888	0.000875423	0.00262627	-	-	-
	(relative)						CD - UC	1.18669	0.237303	0.237303	-	-	-
							Contr. - UC	-1.5991	0.11199	0.167985	-	-	-
	CRP (X^1/4)	Sex	1,106	0.328236	0.567913	0.0194775	Male - Female	-0.582815	0.561255	0.561255	-2.13728	0.0348747	0.0348747
		BMI	1,106	0.269031	0.605064
		Sex:BMI	1,106	4.56796	0.0348747
	Hb X²	BMI	1,137	0.0304041	0.861834	0.0298033	CD - UC	-2.04944	0.042327	0.042327	1.91069	0.0581331	0.0581331
		IBD	1,137	3.61948	0.0592055
		BMI:IBD	1,137	3.65075	0.0581331
	Bristol stool score	Sex	1,250	1.03781	0.309317	0.0172751	Male - Female	0.995566	0.320423	0.320423	-2.38739	0.0177122	0.0177122
		Age	1,250	0.709993	0.400252
		Sex:Age	1,250	5.69964	0.0177122
	FSS_index	Sex	1,473	7.97822	0.00493436	0.0198379	Male - Female	-2.84641	0.00461367	0.00461367	2.1342	0.0333401	0.0333401
		Age	1,473	0.100934	0.750852
		Sex:Age	1,473	4.5548	0.0333401

## Sheet: Table S6
											Spearman correlation
PRS	Trait	Subset	Tran.	Model Factors	DF	F	P	adj. R2	t	P(t)	rho	P	P(FDR)
CD-PRS	ASCA IgG		log	sample_age_sc	1,736	4.87499	0.0275562	0.0226733	-1.86287	0.0628789
				BMI_sc	1,736	0.771118	0.380158	0.0226733	-0.805473	0.420807
				gender	1,736	0.000297157	0.986251	0.0226733	-0.0501782	0.959994
				PRS	1,736	15.5211	8.93556e-05	0.0226733	3.93968	8.93556e-05	0.103524	0.00410325	0.016413
	ASCA IgA		log	sample_age_sc	1,737	0.783275	0.37643	0.0199618	-0.0481862	0.961581
				BMI_sc	1,737	3.47344	0.062759	0.0199618	1.81928	0.0692742
				gender	1,737	1.04049	0.308041	0.0199618	-1.05122	0.293501
				PRS	1,737	13.7958	0.000219189	0.0199618	3.71427	0.000219189	0.11323	0.00167271	0.0133817
	GP2 IgG		log	sample_age_sc	1,737	0.355671	0.551103	-0.000427132	0.243443	0.80773
				BMI_sc	1,737	0.497717	0.480728	-0.000427132	0.626189	0.531385
				gender	1,737	1.00653	0.316064	-0.000427132	-1.01457	0.310642
				PRS	1,737	1.82371	0.177287	-0.000427132	1.35045	0.177287	0.0332164	0.357952	0.715904
	GP2 IgA		log	sample_age_sc	1,737	3.87618	0.0493502	0.00424933	2.01784	0.0439703
				BMI_sc	1,737	0.485508	0.486158	0.00424933	-0.695704	0.486834
				gender	1,737	0.103295	0.748002	0.00424933	-0.335185	0.737581
				PRS	1,737	2.69721	0.100951	0.00424933	1.64232	0.100951	0.068962	0.0560954	0.149588
	CRP	(only CD & UC)	^.25	sample_age_sc	1,270	0.233447	0.629371	0.0205165	-0.366955	0.71394
				BMI_sc	1,270	7.11638	0.00809991	0.0205165	2.81203	0.00528412
				gender	1,270	1.0394	0.308873	0.0205165	1.0211	0.308119
				PRS	1,270	1.35003	0.2463	0.0205165	1.16191	0.2463	0.0182355	0.759619	0.883304
	Hb	(only CD & UC)	^2	sample_age_sc	1,374	3.54998	0.0603216	0.27145	0.162529	0.870977
				BMI_sc	1,374	16.4541	6.06894e-05	0.27145	3.13735	0.00183993
				gender	1,374	124.781	3.39232e-25	0.27145	-11.1673	3.48665e-25
				PRS	1,374	0.0532441	0.817638	0.27145	0.230747	0.817638	0.00345573	0.945975	0.945975
	Calprotectin		relative	sample_age_sc	1,1550	8.40796	0.00378844	0.00437557	-2.41533	0.0158359
				BMI_sc	1,1550	0.79422	0.372965	0.00437557	-0.893959	0.371483
				gender	1,1550	0.252657	0.615282	0.00437557	-0.539185	0.589836
				PRS	1,1550	1.37468	0.24119	0.00437557	1.17247	0.24119	0.0113035	0.648877	0.883304
	Bristol			sample_age_sc	1,751	15.0996	0.000110995	0.0160152	3.63471	0.00029726
				BMI_sc	1,751	0.0259765	0.872001	0.0160152	0.210959	0.832977
				gender	1,751	0.124424	0.724384	0.0160152	0.304364	0.760935
				PRS	1,751	1.03834	0.308535	0.0160152	1.01899	0.308535	0.0104578	0.772891	0.883304
UC-PRS	ASCA IgG		log	sample_age_sc	1,736	4.79926	0.0287849	0.00725147	-1.63887	0.101668
				BMI_sc	1,736	0.759139	0.383882	0.00725147	-0.888465	0.374581
				gender	1,736	0.000292541	0.986358	0.00725147	0.00799825	0.993621
				PRS	1,736	3.84659	0.0502238	0.00725147	-1.96127	0.0502238	-0.0386811	0.284656	0.456194
	ASCA IgA		log	sample_age_sc	1,737	0.772745	0.379656	0.00660651	0.153082	0.878375
				BMI_sc	1,737	3.42674	0.0645484	0.00660651	1.71973	0.0859008
				gender	1,737	1.0265	0.311313	0.00660651	-0.987726	0.323611
				PRS	1,737	3.70199	0.0547324	0.00660651	-1.92406	0.0547324	-0.043219	0.231568	0.456194
	GP2 IgG		log	sample_age_sc	1,737	0.354843	0.551567	-0.00276249	0.309755	0.756834
				BMI_sc	1,737	0.496558	0.481239	-0.00276249	0.597748	0.550191
				gender	1,737	1.00419	0.316628	-0.00276249	-0.997776	0.318716
				PRS	1,737	0.103041	0.748301	-0.00276249	-0.321	0.748301	-0.0137156	0.704319	0.862901
	GP2 IgA		log	sample_age_sc	1,737	3.86224	0.0497594	0.000656725	2.08573	0.0373469
				BMI_sc	1,737	0.483762	0.486942	0.000656725	-0.721849	0.470616
				gender	1,737	0.102924	0.74844	0.000656725	-0.323359	0.746515
				PRS	1,737	0.0380222	0.845452	0.000656725	0.194993	0.845452	0.0454202	0.208638	0.456194
	CRP	(only CD & UC)	^.25	sample_age_sc	1,270	0.232685	0.629931	0.0173064	-0.442949	0.658158
				BMI_sc	1,270	7.09314	0.00820286	0.0173064	2.75543	0.00626031
				gender	1,270	1.03601	0.309663	0.0173064	0.994719	0.320764
				PRS	1,270	0.463631	0.496515	0.0173064	0.680905	0.496515	0.0185944	0.755038	0.862901
	Hb	(only CD & UC)	^2	sample_age_sc	1,374	3.54954	0.0603373	0.27136	0.162483	0.871013
				BMI_sc	1,374	16.4521	6.07516e-05	0.27136	3.12448	0.00192023
				gender	1,374	124.766	3.41208e-25	0.27136	-11.1637	3.59537e-25
				PRS	1,374	0.00717424	0.932545	0.27136	0.0847009	0.932545	-0.0544704	0.285121	0.456194
	Calprotectin		relative	sample_age_sc	1,1550	8.40932	0.00378562	0.00453643	-2.41195	0.0159828
				BMI_sc	1,1550	0.794348	0.372927	0.00453643	-0.924501	0.355369
				gender	1,1550	0.252698	0.615253	0.00453643	-0.549427	0.582792
				PRS	1,1550	1.62538	0.202535	0.00453643	1.2749	0.202535	-0.000245987	0.992094	0.992094
	Bristol			sample_age_sc	1,751	15.0865	0.000111749	0.0151643	3.60941	0.000327256
				BMI_sc	1,751	0.0259541	0.872056	0.0151643	0.182836	0.854976
				gender	1,751	0.124317	0.724498	0.0151643	0.3076	0.758472
				PRS	1,751	0.388563	0.533245	0.0151643	0.623348	0.533245	0.0413453	0.253694	0.456194
IBD-PRS	ASCA IgG		log	sample_age_sc	1,736	4.8014	0.0287494	0.00769295	-1.78231	0.0751106
				BMI_sc	1,736	0.759476	0.383777	0.00769295	-0.771941	0.440397
				gender	1,736	0.000292671	0.986355	0.00769295	-0.0793423	0.936782
				PRS	1,736	4.17575	0.041362	0.00769295	2.04347	0.041362	0.0684826	0.057994	0.154651
	ASCA IgA		log	sample_age_sc	1,737	0.772104	0.379853	0.00578205	0.0220739	0.982395
				BMI_sc	1,737	3.4239	0.0646591	0.00578205	1.82714	0.0680833
				gender	1,737	1.02565	0.311514	0.00578205	-1.06812	0.285818
				PRS	1,737	3.08776	0.0792987	0.00578205	1.7572	0.0792987	0.0705938	0.0505116	0.154651
	GP2 IgG		log	sample_age_sc	1,737	0.35514	0.551401	-0.00192484	0.25762	0.796772
				BMI_sc	1,737	0.496973	0.481056	-0.00192484	0.643802	0.519904
				gender	1,737	1.00503	0.316426	-0.00192484	-1.02898	0.303829
				PRS	1,737	0.719293	0.396651	-0.00192484	0.848111	0.396651	0.0023586	0.947969	0.947969
	GP2 IgA		log	sample_age_sc	1,737	3.88451	0.0491073	0.00638472	1.98054	0.0480142
				BMI_sc	1,737	0.486551	0.48569	0.00638472	-0.620178	0.535332
				gender	1,737	0.103517	0.74774	0.00638472	-0.387423	0.698555
				PRS	1,737	4.2869	0.0387549	0.00638472	2.07048	0.0387549	0.0918878	0.0108431	0.0867451
	CRP	(only CD & UC)	^.25	sample_age_sc	1,270	0.232736	0.629893	0.0175239	-0.418697	0.675771
				BMI_sc	1,270	7.09471	0.00819586	0.0175239	2.77319	0.00593771
				gender	1,270	1.03624	0.30961	0.0175239	0.968661	0.333581
				PRS	1,270	0.523522	0.46997	0.0175239	0.723548	0.46997	0.00537999	0.928076	0.947969
	Hb	(only CD & UC)	^2	sample_age_sc	1,374	3.54966	0.0603333	0.271383	0.173144	0.862632
				BMI_sc	1,374	16.4526	6.07356e-05	0.271383	3.11844	0.00195899
				gender	1,374	124.77	3.40699e-25	0.271383	-11.1567	3.81342e-25
				PRS	1,374	0.0190148	0.890398	0.271383	-0.137894	0.890398	-0.0397914	0.435058	0.696093
	Calprotectin		relative	sample_age_sc	1,1550	8.41313	0.00377773	0.00498785	-2.46142	0.0139472
				BMI_sc	1,1550	0.794709	0.372818	0.00498785	-0.830826	0.4062
				gender	1,1550	0.252812	0.615173	0.00498785	-0.581072	0.561276
				PRS	1,1550	2.32932	0.127161	0.00498785	1.52621	0.127161	0.0199923	0.420604	0.696093
	Bristol			sample_age_sc	1,751	15.0802	0.000112115	0.0147529	3.62133	0.00031279
				BMI_sc	1,751	0.0259432	0.872082	0.0147529	0.197096	0.843805
				gender	1,751	0.124265	0.724553	0.0147529	0.325242	0.745088
				PRS	1,751	0.0748369	0.784495	0.0147529	0.273563	0.784495	0.0156346	0.666129	0.888171

## Sheet: Table S8
Dysbiosis index	Alpha diversity	Time point	Covariates	Model	DF	F	P	R2	adj.R2
MD-Index	Chao1	BL	naive	polynomial MD-index	2,1809	226.972	1.12348e-88	0.200599	0.199715
		F1	naive	polynomial MD-index	2,645	83.7775	4.52361e-33	0.206208	0.203746
		F2	naive	polynomial MD-index	2,536	55.7446	1.01357e-22	0.172187	0.169098
	Shannon H (effective)	BL	naive	polynomial MD-index	2,1809	243.426	2.39528e-94	0.212057	0.211186
		F1	naive	polynomial MD-index	2,645	101.797	3.77912e-39	0.239919	0.237562
		F2	naive	polynomial MD-index	2,536	89.4681	2.96857e-34	0.250283	0.247485
	Chao1	BL	residuals	polynomial MD-index	2,1731	228.427	9.12444e-89	0.208814	0.2079
		F1	residuals	polynomial MD-index	2,603	79.6997	1.9392e-31	0.209076	0.206453
		F2	residuals	polynomial MD-index	2,487	53.1684	1.30146e-21	0.179218	0.175848
	Shannon H (effective)	BL	residuals	polynomial MD-index	2,1731	241.325	3.58435e-93	0.218033	0.21713
		F1	residuals	polynomial MD-index	2,603	94.4469	2.07773e-36	0.238534	0.236009
		F2	residuals	polynomial MD-index	2,487	85.4517	1.55177e-32	0.25977	0.25673

## Sheet: Table S9
								mean			slope
	Alpha diversity	Physiological measure	Model	DF	F-value	P	Comparison	t-ratio	P-value	P FDR	t-ratio	P-value	P FDR
1	Chao1	ASCA IgA (log)	Alpha diversity	1,733	45.4979	3.10153e-11	CD - Contr.	9.45695	4.19193e-20	1.25758e-19	-2.64157	0.00842812	0.0252844
2		(residuals)	IBD diagnosis	2,733	64.2751	1.90658e-26	CD - UC	7.07738	3.44181e-12	5.16271e-12	-0.89987	0.368485	0.368485
3			Alpha diversity:IBD diagnosis	2,733	3.94383	0.0197864	Contr. - UC	-0.937627	0.348745	0.348745	1.63251	0.103002	0.154502
7		ASCA IgG (log)	Alpha diversity	1,733	31.7271	2.53069e-08	CD - Contr.	8.71618	1.91168e-17	5.73503e-17	-2.37046	0.0180243	0.054073
8		(residuals)	IBD diagnosis	2,733	59.2791	1.37838e-24	CD - UC	7.82054	1.83658e-14	2.75487e-14	-0.370931	0.710796	0.710796
9			Alpha diversity:IBD diagnosis	2,733	3.80909	0.022609	Contr. - UC	0.660737	0.508989	0.508989	2.00236	0.0456144	0.0684215
13		GP2 IgA (log)	Alpha diversity	1,733	31.195	3.28972e-08	CD - Contr.	4.84627	1.53615e-06	4.60845e-06	-3.63232	0.000300461	0.000901383
14		(residuals)	IBD diagnosis	2,733	20.1374	3.06361e-09	CD - UC	3.03854	0.00246175	0.00369263	-1.18683	0.23568	0.23568
15			Alpha diversity:IBD diagnosis	2,733	7.5438	0.000571521	Contr. - UC	-1.17297	0.241191	0.241191	2.30702	0.0213318	0.0319976
19		GP2 IgG (log)	Alpha diversity	1,733	18.1208	2.34262e-05	CD - Contr.	3.69478	0.000236463	0.000709388	-1.79229	0.0734987	0.220496
20		(residuals)	IBD diagnosis	2,733	11.3432	1.40743e-05	CD - UC	2.67194	0.00770892	0.0115634	-1.12314	0.261745	0.392617
21			Alpha diversity:IBD diagnosis	2,733	1.60619	0.201357	Contr. - UC	-0.475972	0.634236	0.634236	0.476711	0.63371	0.63371
25		Calprotectin (relative)	Alpha diversity	1,1648	7.68659	0.00562587	CD - Contr.	9.03358	4.52594e-19	1.35778e-18	0.842248	0.399771	0.41753
26		(residuals)	IBD diagnosis	2,1648	48.2439	4.34881e-21	CD - UC	2.48414	0.0130851	0.0130851	-0.810918	0.41753	0.41753
27			Alpha diversity:IBD diagnosis	2,1648	1.55377	0.211758	Contr. - UC	-6.26152	4.85215e-10	7.27823e-10	-1.74552	0.0810811	0.243243
31		Bristol stool score	Alpha diversity	1,851	121.089	2.0034e-26	CD - Contr.	9.39869	4.95711e-20	1.48713e-19	-3.24713	0.00121136	0.00363408
32		(residuals)	IBD diagnosis	2,851	49.2127	5.96273e-21	CD - UC	1.44407	0.149087	0.149087	-1.95336	0.0511046	0.0766569
33			Alpha diversity:IBD diagnosis	2,851	5.39641	0.00468927	Contr. - UC	-8.0296	3.24366e-15	4.86549e-15	1.19676	0.231735	0.231735
37		CRP (IBD only)	Alpha diversity	1,295	3.47897	0.0631459
38		(residuals)	IBD diagnosis	1,295	0.061343	0.804558	CD - UC	-0.248834	0.803662	0.803662	0.067044	0.946592	0.946592
39			Alpha diversity:IBD diagnosis	1,295	0.0044949	0.946592
43		Hb (IBD only)	Alpha diversity	1,413	0.00428465	0.947842
44		(residuals)	IBD diagnosis	1,413	0.177269	0.673949	CD - UC	-0.448209	0.654237	0.654237	0.801897	0.423074	0.423074
45			Alpha diversity:IBD diagnosis	1,413	0.643039	0.423074
49		IBD severity (IBD only)	Alpha diversity	1,412	7.32106	0.00709808
50		(residuals)	IBD diagnosis	1,412	0.0502213	0.82279	CD - UC	-0.219431	0.826423	0.826423	-0.184264	0.853897	0.853897
51			Alpha diversity:IBD diagnosis	1,412	0.0339532	0.853897
55	Shannon H	ASCA IgA (log)	Alpha diversity	1,733	42.0549	1.63121e-10	CD - Contr.	9.39033	7.38366e-20	2.2151e-19	-2.93253	0.00346687	0.0104006
56	(effective)	(residuals)	IBD diagnosis	2,733	64.7186	1.30765e-26	CD - UC	7.06517	3.73732e-12	5.60597e-12	-1.28561	0.198985	0.198985
57			Alpha diversity:IBD diagnosis	2,733	4.49163	0.0115125	Contr. - UC	-0.93204	0.351623	0.351623	1.45523	0.146034	0.198985
61		ASCA IgG (log)	Alpha diversity	1,732	46.1731	2.24445e-11	CD - Contr.	8.1693	1.35973e-15	4.07918e-15	-2.74608	0.00617925	0.0185378
62		(residuals)	IBD diagnosis	2,732	55.1539	4.88363e-23	CD - UC	7.60518	8.74985e-14	1.31248e-13	-0.650587	0.515517	0.515517
63			Alpha diversity:IBD diagnosis	2,732	4.58404	0.0105085	Contr. - UC	0.898254	0.369345	0.369345	2.02765	0.0429576	0.0644364
67		GP2 IgA (log)	Alpha diversity	1,733	18.5561	1.87461e-05	CD - Contr.	5.59787	3.06813e-08	9.20438e-08	-2.78342	0.00551743	0.0165523
68		(residuals)	IBD diagnosis	2,733	22.5457	3.14694e-10	CD - UC	3.66741	0.000262744	0.000394116	-0.413612	0.67928	0.67928
69			Alpha diversity:IBD diagnosis	2,733	5.15713	0.00596896	Contr. - UC	-1.19486	0.232526	0.232526	2.35062	0.0190061	0.0285091
73		GP2 IgG (log)	Alpha diversity	1,733	7.19868	0.00746021	CD - Contr.	4.5604	5.98282e-06	1.79485e-05	-1.37887	0.168356	0.284506
74		(residuals)	IBD diagnosis	2,733	14.0581	1.02053e-06	CD - UC	3.24734	0.00121791	0.00182687	-0.0814911	0.935074	0.935074
75			Alpha diversity:IBD diagnosis	2,733	1.4008	0.247057	Contr. - UC	-0.668533	0.504004	0.504004	1.31277	0.18967	0.284506
79		Calprotectin (relative)	Alpha diversity	1,1648	9.86973	0.00171008	CD - Contr.	9.21733	9.00243e-20	2.70073e-19	1.05024	0.293762	0.651367
80		(residuals)	IBD diagnosis	2,1648	46.8609	1.60772e-20	CD - UC	2.70889	0.0068207	0.0068207	0.515831	0.606041	0.651367
81			Alpha diversity:IBD diagnosis	2,1648	0.553233	0.575194	Contr. - UC	-6.15398	9.46762e-10	1.42014e-09	-0.451947	0.651367	0.651367
85		Bristol stool score	Alpha diversity	1,851	98.4183	5.02991e-22	CD - Contr.	9.87214	7.76638e-22	2.32991e-21	-2.9859	0.00290846	0.00872537
86		(residuals)	IBD diagnosis	2,851	53.2245	1.6608e-22	CD - UC	1.70158	0.0891995	0.0891995	-1.10469	0.269607	0.269607
87			Alpha diversity:IBD diagnosis	2,851	4.55784	0.0107419	Contr. - UC	-8.24246	6.35294e-16	9.52941e-16	1.80776	0.070997	0.106496
91		CRP (IBD only)	Alpha diversity	1,295	2.68124	0.102603
92		(residuals)	IBD diagnosis	1,295	0.0514119	0.820781	CD - UC	-0.234954	0.814408	0.814408	0.61214	0.540917	0.540917
93			Alpha diversity:IBD diagnosis	1,295	0.374715	0.540917
97		Hb (IBD only)	Alpha diversity	1,413	0.0896393	0.764787
98		(residuals)	IBD diagnosis	1,413	0.209619	0.647307	CD - UC	-0.475367	0.634777	0.634777	0.779143	0.436341	0.436341
99			Alpha diversity:IBD diagnosis	1,413	0.607065	0.436341
103		IBD severity (IBD only)	Alpha diversity	1,412	4.65532	0.0315349
104		(residuals)	IBD diagnosis	1,412	0.0369087	0.847746	CD - UC	-0.183066	0.854836	0.854836	-0.39468	0.693283	0.693283
105			Alpha diversity:IBD diagnosis	1,412	0.155772	0.693283

## Sheet: Table S10
BL					Contr./CD				Contr./UC				CD/UC				IBD/Healthy				Malta treatment naive				Malta remission				SIC
ASV	Phylum	Family	Species	baseMean	log2FoldChange	P	P(FDR)	Max	log2FoldChange	P	P(FDR)	Max	log2FoldChange	P	P(FDR)	Max	log2FoldChange	P	P(FDR)	Max	Contr./IBD	Contr./CD	Contr./UC	CD/UC	Contr./IBD	Contr./CD	Contr./UC	CD/UC	Contr./IBD	Contr./CD	Contr./UC	Contr./SC	CD/UC	CD/SC	UC/SC
ASV_743	Actinobacteria	Coriobacteriaceae	Coriobacteriaceae uncl.	4.73566	1.72536	0.000578885	0.00972526	Contr.	0.783706	0.141452	0.619009	-	-0.941649	0.0961975	0.999713	-	-1.28855	0.00265191	0.0327227	Contr.
ASV_829	Actinobacteria	Coriobacteriaceae	Eggerthella lenta	4.2131	-1.00946	0.00488844	0.0475693	CD	-0.156721	0.682325	0.94166	-	0.852739	0.0351767	0.736442	-	0.712565	0.0209425	0.125473	-
ASV_1558	Actinobacteria	Coriobacteriaceae	Paraeggerthella uncl.	1.87834	-1.94936	0.00658293	0.0579722	-	-2.79566	0.000248389	0.0195768	UC	-0.846305	0.293932	0.999713	-	2.32673	0.000129559	0.00373023	IBD							UC>Contr.
ASV_2932	Actinobacteria	Micrococcaceae	Rothia mucilaginosa	0.929184	-2.74691	0.000104234	0.00316177	CD	-2.65029	0.000438726	0.0266746	UC	0.0966179	0.90349	0.999713	-	2.01053	0.000821806	0.0144373	IBD
ASV_612	Bacteria uncl.	Bacteria_unclassified_unclassified_unclassified_unclassified	Bacteria uncl.	5.31399	5.1943	8.95339e-08	1.39673e-05	Contr.	0.793819	0.441292	0.854224	-	-4.40048	5.95605e-05	0.0190489	UC	-2.39009	0.00507203	0.0505496	-							UC>Contr.
ASV_44	Bacteroidetes	Bacteroidaceae	Bacteroides cellulosilyticus	97.6731	1.30492	0.0033926	0.0366804	Contr.	0.694457	0.143126	0.619009	-	-0.610461	0.224778	0.999713	-	-0.975472	0.0104525	0.0808508	-
ASV_59	Bacteroidetes	Bacteroidaceae	Bacteroides fragilis	78.8072	-1.31494	0.00481374	0.0473568	CD	-0.690857	0.164249	0.650881	-	0.624086	0.23594	0.999713	-	1.04387	0.00888148	0.0731116	-
ASV_25	Bacteroidetes	Bacteroidaceae	Bacteroides uncl.	131.806	-0.722198	0.0459566	0.217268	-	-1.26611	0.00101674	0.0450756	UC	-0.543908	0.183043	0.999713	-	0.976527	0.00161506	0.0232519	IBD
ASV_124	Bacteroidetes	Bacteroidaceae	Bacteroides uncl.	52.6094	4.51338	0.00106085	0.0151126	Contr.	3.99405	0.00651323	0.130276	-	-0.51933	0.738658	0.999713	-	-4.47406	9.66161e-05	0.00317913	Contr.									Contr.>IBD	Contr.>CD	Contr.>UC	Contr.>SC
ASV_426	Bacteroidetes	Bacteroidaceae	Bacteroides uncl.	9.27478	-2.86836	0.0033902	0.0366804	CD	-1.57582	0.130684	0.599809	-	1.29255	0.242014	0.999713	-	2.32619	0.00479906	0.0490072	IBD						CD>Contr.		CD>UC
ASV_685	Bacteroidetes	Bacteroidaceae	Bacteroides uncl.	4.66432	-4.42071	0.0749003	0.289015	-	-6.43942	0.0148243	0.201535	-	-2.01871	0.471164	0.999713	-	5.63618	0.00334217	0.0389231	IBD						Contr.>CD		UC>CD
ASV_2	Bacteroidetes	Bacteroidaceae	Bacteroides uniformis	853.433	0.784083	8.78861e-05	0.00283204	Contr.	0.439586	0.0389428	0.334154	-	-0.344497	0.12697	0.999713	-	-0.603796	0.000419341	0.00878075	Contr.
ASV_326	Bacteroidetes	Bacteroidales_unclassified	Bacteroidales uncl.	15.1121	8.73965	0.000139816	0.00372387	Contr.	4.21014	0.084778	0.474757	-	-4.52951	0.0804289	0.962999	-	-5.16126	0.00493462	0.0500356	-									IBD>Contr.	CD>Contr.			CD>UC	CD>SC
ASV_893	Bacteroidetes	Bacteroidales_unclassified	Bacteroidales uncl.	4.17718	12.6242	2.72589e-07	3.00852e-05	Contr.	13.2329	4.17391e-07	0.00029607	Contr.	0.608636	0.82628	0.999713	-	-3.75681	0.0446391	0.207759	-
ASV_308	Bacteroidetes	Bacteroidetes_unclassified_unclassified_unclassified	Bacteroidetes uncl.	17.3049	10.0359	6.88447e-07	6.8344e-05	Contr.	-1.36594	0.525446	0.903199	-	-11.4019	5.82425e-07	0.000552527	UC	-2.05602	0.212784	0.500808	-	Contr.>IBD		Contr.>UC			Contr.>CD		UC>CD
ASV_551	Bacteroidetes	Porphyromonadaceae	Coprobacter uncl.	7.70905	1.62848	0.000486295	0.00870548	Contr.	1.79298	0.00031309	0.0222546	Contr.	0.164492	0.755312	0.999713	-	-1.66219	3.07306e-05	0.00141566	Contr.					Contr.>IBD		Contr.>UC			Contr.>CD		Contr.>SC			UC>SC
ASV_12	Bacteroidetes	Porphyromonadaceae	Parabacteroides merdae	215.66	0.897472	0.00424852	0.0437114	Contr.	1.22996	0.000233748	0.0195768	Contr.	0.332493	0.348191	0.999713	-	-1.03516	0.000116426	0.00344788	Contr.
ASV_288	Bacteroidetes	Porphyromonadaceae	Porphyromonadaceae uncl.	22.8805	2.18874	0.101499	0.341562	-	4.69526	0.000978197	0.0450756	Contr.	2.50652	0.0969478	0.999713	-	-2.73741	0.0145748	0.100275	-		Contr.>CD		UC>CD
ASV_333	Bacteroidetes	Porphyromonadaceae	Porphyromonadaceae uncl.	14.4159	4.91469	0.00524817	0.0494052	Contr.	1.43945	0.442366	0.854224	-	-3.47524	0.0803913	0.962999	-	-1.92925	0.181776	0.46752	-					IBD>Contr.	CD>Contr.	UC>Contr.
ASV_1255	Bacteroidetes	Prevotellaceae	Alloprevotella uncl.	3.7265	4.15481	0.00851642	0.0726174	-	3.16101	0.0601128	0.419661	-	-0.993797	0.577518	0.999713	-	-3.6578	0.00415528	0.0453363	Contr.
ASV_168	Bacteroidetes	Prevotellaceae	Paraprevotella uncl.	31.3781	2.44916	0.00807247	0.0696849	-	2.96981	0.00256056	0.0780621	-	0.520645	0.618013	0.999713	-	-2.67073	0.00063586	0.0116649	Contr.			Contr.>UC							Contr.>CD	Contr.>UC
ASV_502	Bacteroidetes	Prevotellaceae	Prevotella uncl.	11.0855	6.68855	0.00477815	0.0472193	Contr.	2.32923	0.356	0.809963	-	-4.35933	0.10336	0.999713	-	-3.04611	0.103972	0.3373	-
ASV_506	Bacteroidetes	Prevotellaceae	Prevotella uncl.	9.56291	5.89424	0.000430619	0.00803822	Contr.	0.929495	0.601698	0.924852	-	-4.96475	0.00861069	0.371303	-	-2.72596	0.0516526	0.225538	-
ASV_471	Bacteroidetes	Prevotellaceae	Prevotella uncl.	9.45515	4.07863	0.00443304	0.0446164	Contr.	0.029084	0.984781	0.994596	-	-4.04955	0.0123063	0.491765	-	-1.1935	0.32725	0.628337	-							UC>Contr.
ASV_596	Bacteroidetes	Prevotellaceae	Prevotella uncl.	7.0897	7.46943	0.00021254	0.00499127	Contr.	2.23438	0.297926	0.765808	-	-5.23505	0.0215053	0.600039	-	-1.50561	0.34346	0.640282	-						CD>Contr.	UC>Contr.
ASV_644	Bacteroidetes	Prevotellaceae	Prevotella uncl.	5.98686	4.93636	0.000245508	0.00541604	Contr.	3.1141	0.0296972	0.287624	-	-1.82226	0.230655	0.999713	-	-4.16296	0.000193689	0.00508249	Contr.
ASV_140	Bacteroidetes	Rikenellaceae	Alistipes indistinctus	35.6551	0.975198	0.00250825	0.0287187	Contr.	1.04749	0.00230187	0.0742178	-	0.0722886	0.842749	0.999713	-	-1.00678	0.000263107	0.00641671	Contr.
ASV_4	Bacteroidetes	Rikenellaceae	Alistipes putredinis	589.438	0.952062	6.96382e-05	0.00241412	Contr.	0.865109	0.000688647	0.036636	Contr.	-0.086953	0.747645	0.999713	-	-0.912649	8.38654e-06	0.000543291	Contr.
ASV_31	Bacteroidetes	Rikenellaceae	Alistipes shahii	112.273	1.62582	1.68624e-08	3.34796e-06	Contr.	1.66567	5.72648e-08	6.09298e-05	Contr.	0.0398467	0.902555	0.999713	-	-1.56025	2.58777e-10	1.34111e-07	Contr.
ASV_589	Bacteroidetes	Rikenellaceae	Alistipes shahii	8.70147	2.96599	0.0049805	0.047708	Contr.	2.05909	0.0670101	0.436242	-	-0.906902	0.447	0.999713	-	-2.60842	0.00326716	0.038482	Contr.					Contr.>IBD	Contr.>CD	Contr.>UC			Contr.>CD			UC>CD	SC>CD
ASV_114	Bacteroidetes	Rikenellaceae	Alistipes uncl.	41.9703	1.4577	0.00166055	0.0212084	Contr.	1.11892	0.0233832	0.255157	-	-0.338778	0.517423	0.999713	-	-1.26985	0.00132911	0.0202591	Contr.
ASV_135	Bacteroidetes	Rikenellaceae	Alistipes uncl.	34.2541	1.48189	0.000208925	0.00499127	Contr.	0.785797	0.0647784	0.430823	-	-0.696096	0.12293	0.999713	-	-1.0255	0.00274137	0.0332791	Contr.										Contr.>CD		Contr.>SC
ASV_143	Bacteroidetes	Rikenellaceae	Alistipes uncl.	33.5855	1.51916	0.00101234	0.0149114	Contr.	0.674802	0.170245	0.657667	-	-0.844354	0.105635	0.999713	-	-1.11673	0.00472218	0.0488071	Contr.													UC>CD
ASV_163	Bacteroidetes	Rikenellaceae	Alistipes uncl.	31.1291	1.49034	0.00359809	0.0385207	Contr.	0.444943	0.414254	0.843571	-	-1.0454	0.0704727	0.936983	-	-0.942973	0.0318659	0.166393	-			Contr.>UC	CD>UC
ASV_202	Bacteroidetes	Rikenellaceae	Alistipes uncl.	25.6198	1.67745	0.0126758	0.0919732	-	1.80145	0.0119485	0.179447	-	0.123997	0.870384	0.999713	-	-1.72385	0.00254686	0.032161	Contr.
ASV_344	Bacteroidetes	Rikenellaceae	Alistipes uncl.	13.4326	2.08183	0.00024244	0.00540294	Contr.	2.2891	0.000151623	0.0140284	Contr.	0.207273	0.746389	0.999713	-	-2.19732	5.39962e-06	0.000430516	Contr.										Contr.>CD
ASV_863	Bacteroidetes	Rikenellaceae	Alistipes uncl.	4.71262	3.48174	0.00714383	0.0624085	-	2.98723	0.030206	0.290852	-	-0.494505	0.735203	0.999713	-	-3.27291	0.0021894	0.0287682	Contr.		Contr.>CD		UC>CD
ASV_3225	Candidatus Saccharibacteria	Candidatus_Saccharibacteria_unclassified_unclassified_unclassified	Candidatus Saccharibacteria uncl.	0.752273	-2.30467	0.000126798	0.00365746	CD	-0.843423	0.19018	0.680631	-	1.46125	0.0313702	0.708569	-	1.79488	0.00048569	0.00949845	IBD
ASV_1903	Firmicutes	Carnobacteriaceae	Granulicatella uncl.	1.34927	-2.07708	4.21484e-05	0.00169848	CD	-2.10671	9.49598e-05	0.0101037	UC	-0.0296351	0.958408	0.999713	-	2.14343	7.03201e-07	8.57492e-05	IBD												Contr.>SC		CD>SC	UC>SC
ASV_1630	Firmicutes	Catabacteriaceae	Catabacter uncl.	2.32286	1.47579	4.58119e-05	0.00178666	Contr.	0.837534	0.0293667	0.287624	-	-0.63826	0.119026	0.999713	-	-1.19616	0.000108604	0.00337363	Contr.
ASV_1730	Firmicutes	Clostridiales_Incertae_Sedis_XIII	Anaerovorax uncl.	2.00273	1.28295	0.0021844	0.0265041	Contr.	1.31279	0.00327436	0.091682	-	0.0298431	0.949854	0.999713	-	-1.32676	0.000199436	0.00516788	Contr.
ASV_2627	Firmicutes	Clostridiales_Incertae_Sedis_XIII	Anaerovorax uncl.	1.33595	1.49831	0.0311001	0.16738	-	2.33346	0.00166769	0.0611871	-	0.835156	0.289151	0.999713	-	-1.85242	0.00164944	0.0234198	Contr.
ASV_2270	Firmicutes	Clostridiales_Incertae_Sedis_XIII	Anaerovorax uncl.	1.31542	1.89068	0.000536076	0.00929198	Contr.	0.654811	0.258441	0.734262	-	-1.23587	0.045134	0.772171	-	-1.09733	0.0190486	0.118582	-
ASV_3183	Firmicutes	Clostridiales_Incertae_Sedis_XIII	Anaerovorax uncl.	0.96267	2.10817	0.00270291	0.0302725	Contr.	1.35949	0.0691098	0.441638	-	-0.748677	0.346401	0.999713	-	-1.55276	0.00881141	0.0730642	-
ASV_117	Firmicutes	Clostridiales_unclassified	Clostridiales uncl.	38.6441	2.01772	5.55518e-06	0.000327906	Contr.	1.23899	0.00879253	0.153998	-	-0.778723	0.1205	0.999713	-	-1.64368	1.652e-05	0.000936562	Contr.	Contr.>IBD	Contr.>CD	Contr.>UC
ASV_186	Firmicutes	Clostridiales_unclassified	Clostridiales uncl.	28.3239	2.62244	0.000454399	0.00833956	Contr.	0.663519	0.40462	0.837607	-	-1.95892	0.020345	0.579018	-	-1.69081	0.00830522	0.0710786	-	Contr.>IBD	Contr.>CD		UC>CD	Contr.>IBD	Contr.>CD	Contr.>UC	UC>CD	Contr.>IBD
ASV_177	Firmicutes	Clostridiales_unclassified	Clostridiales uncl.	27.4046	2.67495	0.000290833	0.00604932	Contr.	0.782329	0.319489	0.785981	-	-1.89262	0.0231618	0.616346	-	-1.59331	0.0116907	0.0856488	-	Contr.>IBD		Contr.>UC	CD>UC					Contr.>IBD	Contr.>CD
ASV_259	Firmicutes	Clostridiales_unclassified	Clostridiales uncl.	18.8646	3.4258	0.000198356	0.00489788	Contr.	1.20037	0.220554	0.716619	-	-2.22542	0.0322653	0.717399	-	-2.05669	0.00875945	0.0729251	-					Contr.>IBD	Contr.>CD		UC>CD		Contr.>CD	Contr.>UC	Contr.>SC
ASV_295	Firmicutes	Clostridiales_unclassified	Clostridiales uncl.	17.046	5.31956	3.66514e-06	0.000250146	Contr.	1.51294	0.215563	0.716619	-	-3.80661	0.00333383	0.215638	-	-2.42403	0.0146084	0.100275	-		Contr.>CD		UC>CD	Contr.>IBD		Contr.>UC				Contr.>UC		CD>UC	SC>CD	SC>UC
ASV_320	Firmicutes	Clostridiales_unclassified	Clostridiales uncl.	14.7653	2.69222	0.000672741	0.0107246	Contr.	0.888895	0.291464	0.763839	-	-1.80332	0.0436396	0.768714	-	-1.55624	0.0213306	0.12743	-	Contr.>IBD	Contr.>CD	Contr.>UC	UC>CD	Contr.>IBD	Contr.>CD	Contr.>UC	UC>CD		Contr.>CD		Contr.>SC	UC>CD		UC>SC
ASV_521	Firmicutes	Clostridiales_unclassified	Clostridiales uncl.	10.2602	2.80097	0.0001357	0.00369488	Contr.	0.793626	0.309289	0.773405	-	-2.00735	0.015399	0.523686	-	-1.68143	0.00763992	0.0671083	-
ASV_585	Firmicutes	Clostridiales_unclassified	Clostridiales uncl.	8.78845	-2.29367	0.000550156	0.00946094	CD	-2.53636	0.000331356	0.0222546	UC	-0.242691	0.745632	0.999713	-	2.36971	2.694e-05	0.00132968	IBD
ASV_515	Firmicutes	Clostridiales_unclassified	Clostridiales uncl.	7.72388	1.62551	0.00914829	0.0745517	-	1.38086	0.0375836	0.328637	-	-0.24465	0.728361	0.999713	-	-1.55682	0.00338762	0.0390141	Contr.
ASV_711	Firmicutes	Clostridiales_unclassified	Clostridiales uncl.	7.39542	3.42708	0.013674	0.0966475	-	3.24181	0.0285086	0.2843	-	-0.185274	0.906058	0.999713	-	-3.39078	0.00301618	0.036352	Contr.			UC>Contr.
ASV_671	Firmicutes	Clostridiales_unclassified	Clostridiales uncl.	6.10909	1.5666	0.003034	0.0336358	Contr.	1.07748	0.055462	0.412408	-	-0.489121	0.412611	0.999713	-	-1.27092	0.00475592	0.0488071	Contr.
ASV_1174	Firmicutes	Clostridiales_unclassified	Clostridiales uncl.	4.48804	8.94318	4.2773e-05	0.00169848	Contr.	7.29387	0.00172436	0.0621939	-	-1.64931	0.504043	0.999713	-	-7.78776	4.86362e-06	0.000403291	Contr.	Contr.>IBD	Contr.>CD		UC>CD		Contr.>CD		UC>CD
ASV_816	Firmicutes	Clostridiales_unclassified	Clostridiales uncl.	4.4636	1.87118	0.0196166	0.126753	-	2.38579	0.00524366	0.116728	-	0.514605	0.570233	0.999713	-	-2.14189	0.00158968	0.0232072	Contr.									Contr.>IBD	Contr.>CD		Contr.>SC		CD>SC	UC>SC
ASV_914	Firmicutes	Clostridiales_unclassified	Clostridiales uncl.	3.80253	1.32931	0.0025563	0.0289273	Contr.	1.00948	0.0314065	0.291847	-	-0.319827	0.520807	0.999713	-	-1.21809	0.00122368	0.0189306	Contr.
ASV_1163	Firmicutes	Clostridiales_unclassified	Clostridiales uncl.	3.20854	2.25928	0.00158261	0.020609	Contr.	0.609145	0.422708	0.851014	-	-1.65013	0.0409233	0.764318	-	-1.33332	0.0285791	0.154402	-
ASV_1523	Firmicutes	Clostridiales_unclassified	Clostridiales uncl.	2.21356	3.8463	0.00543511	0.0505119	-	2.76431	0.0605393	0.419661	-	-1.08199	0.488856	0.999713	-	-3.46056	0.00216918	0.0287682	Contr.									Contr.>IBD	Contr.>CD	Contr.>UC	Contr.>SC
ASV_1384	Firmicutes	Clostridiales_unclassified	Clostridiales uncl.	2.19795	3.215	2.98949e-05	0.00133246	Contr.	2.19363	0.00741411	0.139621	-	-1.02137	0.240943	0.999713	-	-2.60824	6.02726e-05	0.00233753	Contr.
ASV_1473	Firmicutes	Clostridiales_unclassified	Clostridiales uncl.	2.18919	3.92652	0.000271227	0.00575107	Contr.	2.76438	0.0160216	0.212527	-	-1.16214	0.340497	0.999713	-	-3.44197	0.000115375	0.00344788	Contr.
ASV_1936	Firmicutes	Clostridiales_unclassified	Clostridiales uncl.	1.89623	1.43066	0.00154707	0.0203543	Contr.	1.12058	0.0198154	0.234262	-	-0.310076	0.544366	0.999713	-	-1.32767	0.000561663	0.0106959	Contr.
ASV_1705	Firmicutes	Clostridiales_unclassified	Clostridiales uncl.	1.52495	2.60358	0.000220448	0.00506799	Contr.	0.454457	0.54311	0.906757	-	-2.14912	0.00687599	0.349447	-	-1.41555	0.0193718	0.120233	-
ASV_547	Firmicutes	Enterococcaceae	Enterococcus uncl.	8.86155	-2.76325	8.37677e-06	0.000457371	CD	-2.90614	1.06869e-05	0.00227416	UC	-0.142888	0.837856	0.999713	-	2.98953	1.53344e-08	3.53203e-06	IBD	IBD>Contr.	CD>Contr.							IBD>Contr.	CD>Contr.	UC>Contr.			CD>SC	UC>SC
ASV_1356	Firmicutes	Erysipelotrichaceae	Clostridium XVIII uncl.	1.67303	1.9107	0.000262672	0.00570645	Contr.	1.04886	0.0593864	0.417328	-	-0.861843	0.145493	0.999713	-	-1.46541	0.000978631	0.0163774	Contr.
ASV_1635	Firmicutes	Erysipelotrichaceae	Coprobacillus uncl.	1.87423	0.737433	0.292403	0.598509	-	2.51815	0.000776153	0.0400373	Contr.	1.78071	0.0249693	0.618644	-	-1.31901	0.0278157	0.153212	-											UC>Contr.	SC>Contr.	UC>CD	SC>CD
ASV_764	Firmicutes	Erysipelotrichaceae	Erysipelotrichaceae uncl.	5.1526	-0.772268	0.219386	0.511902	-	-2.23679	0.000827839	0.0400373	UC	-1.46452	0.038764	0.764318	-	1.46662	0.00630249	0.0583261	-
ASV_975	Firmicutes	Erysipelotrichaceae	Erysipelotrichaceae uncl.	2.77908	-1.76001	5.45573e-05	0.00205436	CD	-1.77667	0.000129671	0.0125427	UC	-0.0166648	0.972852	0.999713	-	1.72587	3.74723e-06	0.000341475	IBD										CD>Contr.	UC>Contr.	SC>Contr.
ASV_1837	Firmicutes	Erysipelotrichaceae	Erysipelotrichaceae uncl.	0.951052	-2.79995	0.000845674	0.0128261	CD	-1.06572	0.234109	0.718049	-	1.73423	0.0670521	0.936194	-	2.17522	0.00227227	0.0291823	IBD
ASV_2150	Firmicutes	Erysipelotrichaceae	Erysipelotrichaceae uncl.	0.949241	-6.07835	0.0006536	0.0104961	CD	-3.40602	0.0730224	0.455637	-	2.67234	0.184317	0.999713	-	5.52485	0.000129355	0.00373023	IBD
ASV_236	Firmicutes	Erysipelotrichaceae	Turicibacter uncl.	17.0351	-0.641904	0.0456723	0.217268	-	-1.16799	0.000636069	0.0356199	UC	-0.526084	0.146495	0.999713	-	0.895259	0.00113708	0.0178574	IBD
ASV_215	Firmicutes	Firmicutes_unclassified_unclassified_unclassified	Firmicutes uncl.	22.2871	0.838435	0.000473975	0.00855505	Contr.	-0.0553012	0.82846	0.976349	-	-0.893736	0.000963507	0.0979336	-	-0.382879	0.0634322	0.257275	-			Contr.>UC
ASV_386	Firmicutes	Firmicutes_unclassified_unclassified_unclassified	Firmicutes uncl.	11.619	4.42738	0.00433705	0.0442623	Contr.	1.51937	0.357617	0.809963	-	-2.90801	0.0970138	0.999713	-	-2.30442	0.0747047	0.282597	-			Contr.>UC	CD>UC
ASV_384	Firmicutes	Firmicutes_unclassified_unclassified_unclassified	Firmicutes uncl.	10.5565	3.72562	0.00106463	0.0151126	Contr.	1.61989	0.181091	0.67303	-	-2.10573	0.101335	0.999713	-	-2.44196	0.010946	0.0834232	-
ASV_440	Firmicutes	Firmicutes_unclassified_unclassified_unclassified	Firmicutes uncl.	9.91166	4.7224	2.61623e-06	0.000204066	Contr.	1.53828	0.149744	0.631195	-	-3.18413	0.00499783	0.290282	-	-2.69198	0.00180963	0.0251872	Contr.			Contr.>UC	CD>UC		Contr.>CD		UC>CD			UC>Contr.		UC>CD		UC>SC
ASV_561	Firmicutes	Firmicutes_unclassified_unclassified_unclassified	Firmicutes uncl.	7.33381	3.09407	0.000143563	0.00377761	Contr.	2.25132	0.00933696	0.155303	-	-0.842742	0.359242	0.999713	-	-2.72632	7.53257e-05	0.00269224	Contr.			Contr.>UC	CD>UC
ASV_680	Firmicutes	Firmicutes_unclassified_unclassified_unclassified	Firmicutes uncl.	7.17966	5.82819	0.000354487	0.00697477	Contr.	0.246338	0.88711	0.982976	-	-5.58185	0.00243923	0.180894	-	-2.30769	0.0968906	0.322571	-		Contr.>CD		UC>CD	Contr.>IBD	Contr.>CD
ASV_1369	Firmicutes	Firmicutes_unclassified_unclassified_unclassified	Firmicutes uncl.	2.67469	10.3342	2.30547e-05	0.00107131	Contr.	-0.384716	0.882303	0.982326	-	-10.7189	0.000100522	0.0206384	UC	-2.68942	0.145507	0.405971	-	Contr.>IBD	Contr.>CD	Contr.>UC		Contr.>IBD	Contr.>CD	Contr.>UC
ASV_98	Firmicutes	Lachnospiraceae	Anaerostipes hadrus	44.5489	-0.585484	0.00426306	0.0437114	CD	-0.835295	0.000128375	0.0125427	UC	-0.249811	0.279813	0.999713	-	0.68021	0.000106554	0.00337363	IBD
ASV_185	Firmicutes	Lachnospiraceae	Anaerostipes hadrus	26.5991	-0.65939	0.0219545	0.136002	-	-0.833132	0.00655051	0.130276	-	-0.173742	0.592646	0.999713	-	0.699815	0.00451308	0.0472506	IBD
ASV_599	Firmicutes	Lachnospiraceae	Blautia hansenii	5.92732	-3.68028	2.97288e-06	0.000216426	CD	-1.25433	0.135089	0.61047	-	2.42595	0.00630022	0.344816	-	2.99019	9.99054e-06	0.000627588	IBD
ASV_753	Firmicutes	Lachnospiraceae	Blautia uncl.	4.94906	-2.25504	5.78833e-05	0.00210695	CD	-1.25281	0.0360257	0.322112	-	1.00224	0.112873	0.999713	-	1.85489	0.000113302	0.00344788	IBD
ASV_881	Firmicutes	Lachnospiraceae	Blautia uncl.	4.21125	-2.96844	0.00118799	0.0164214	CD	-3.87896	6.89035e-05	0.00813211	UC	-0.910519	0.377198	0.999713	-	3.38876	1.19644e-05	0.000729478	IBD
ASV_103	Firmicutes	Lachnospiraceae	Clostridium XlVa clostridioforme	41.7759	-2.33578	4.94066e-08	8.992e-06	CD	0.294662	0.518592	0.899853	-	2.63044	5.37827e-08	7.65328e-05	CD	1.60511	1.75619e-05	0.000958049	IBD									IBD>Contr.	CD>Contr.	UC>Contr.	SC>Contr.
ASV_171	Firmicutes	Lachnospiraceae	Clostridium XlVa uncl.	19.4809	-1.89671	2.90087e-05	0.0013199	CD	-0.383215	0.427878	0.853351	-	1.51349	0.00312134	0.208435	-	1.39671	0.00034807	0.00785622	IBD									IBD>Contr.	CD>Contr.	Contr.>UC	SC>Contr.	CD>UC		SC>UC
ASV_489	Firmicutes	Lachnospiraceae	Clostridium XlVa uncl.	6.71499	-2.29829	0.000575592	0.00972526	CD	0.205222	0.773143	0.956882	-	2.50351	0.000898515	0.0979336	-	1.5929	0.00582926	0.0541886	-										CD>Contr.	UC>Contr.	SC>Contr.
ASV_534	Firmicutes	Lachnospiraceae	Clostridium XlVa uncl.	5.53388	-2.48234	0.000199593	0.00489788	CD	0.0115755	0.987027	0.9946	-	2.49392	0.000935474	0.0979336	-	1.79786	0.00182945	0.025283	IBD
ASV_630	Firmicutes	Lachnospiraceae	Clostridium XlVa uncl.	5.18859	-2.38406	0.000264669	0.00570645	CD	-0.00501824	0.994259	0.998245	-	2.37905	0.0012673	0.120224	-	1.63378	0.00386106	0.0434205	IBD
ASV_856	Firmicutes	Lachnospiraceae	Clostridium XlVa uncl.	3.39854	-1.56885	0.000535296	0.00929198	CD	-0.759656	0.115867	0.56422	-	0.809193	0.113083	0.999713	-	1.22813	0.00153376	0.0225495	IBD
ASV_1035	Firmicutes	Lachnospiraceae	Clostridium XlVa uncl.	2.87849	-1.35042	0.00470995	0.0470004	CD	-0.582555	0.252991	0.729904	-	0.767865	0.154084	0.999713	-	1.03809	0.0110416	0.0838432	-											Contr.>UC		CD>UC		SC>UC
ASV_1016	Firmicutes	Lachnospiraceae	Clostridium XlVa uncl.	2.5914	-3.1643	4.15112e-05	0.00169848	CD	-0.0694571	0.932933	0.986986	-	3.09485	0.000386236	0.0549614	-	2.48814	0.000219265	0.00554313	IBD		CD>Contr.	Contr.>UC	CD>UC							UC>Contr.
ASV_2321	Firmicutes	Lachnospiraceae	Clostridium XlVa uncl.	1.56999	-1.59725	0.14627	0.415345	-	-3.42159	0.00343382	0.0936816	-	-1.82434	0.140792	0.999713	-	2.73826	0.00272836	0.0332791	IBD
ASV_2466	Firmicutes	Lachnospiraceae	Clostridium XlVa uncl.	1.12735	-3.14728	0.0170098	0.113607	-	-3.76866	0.0072685	0.13939	-	-0.621379	0.676084	0.999713	-	3.15244	0.00352922	0.0404203	IBD
ASV_318	Firmicutes	Lachnospiraceae	Coprococcus uncl.	13.1466	1.59163	0.00581557	0.0533664	-	1.68035	0.00625969	0.129169	-	0.088724	0.891737	0.999713	-	-1.65388	0.000748598	0.0132636	Contr.			Contr.>UC		Contr.>IBD		Contr.>UC
ASV_1190	Firmicutes	Lachnospiraceae	Coprococcus uncl.	2.59659	-3.82566	5.29261e-06	0.000321085	CD	0.100663	0.910831	0.985461	-	3.92632	3.55012e-05	0.0190489	CD	2.88893	9.30808e-05	0.00316557	IBD
ASV_1347	Firmicutes	Lachnospiraceae	Coprococcus uncl.	2.4565	-3.76987	1.12882e-07	1.64356e-05	CD	-1.81806	0.0164651	0.212788	-	1.95181	0.0147053	0.510381	-	3.12393	3.17505e-07	5.06299e-05	IBD
ASV_2126	Firmicutes	Lachnospiraceae	Coprococcus uncl.	1.22166	-3.23329	0.00200845	0.0245053	CD	-0.718773	0.519997	0.901103	-	2.51451	0.0333967	0.722517	-	2.38302	0.00719488	0.0640128	-
ASV_35	Firmicutes	Lachnospiraceae	Lachnospiraceae uncl.	103.691	1.04794	6.29274e-06	0.000354968	Contr.	0.563279	0.022613	0.25194	-	-0.484658	0.0643287	0.931626	-	-0.808547	4.729e-05	0.00196064	Contr.
ASV_48	Firmicutes	Lachnospiraceae	Lachnospiraceae uncl.	84.3345	0.780271	0.00501433	0.0478222	Contr.	0.402642	0.173865	0.658565	-	-0.377629	0.229046	0.999713	-	-0.596484	0.0121354	0.0882688	-
ASV_55	Firmicutes	Lachnospiraceae	Lachnospiraceae uncl.	78.9036	1.85526	1.81489e-15	1.32124e-12	Contr.	0.225418	0.363785	0.813166	-	-1.62984	6.03343e-10	1.71712e-06	UC	-0.932184	4.09352e-06	0.000353578	Contr.	Contr.>IBD
ASV_64	Firmicutes	Lachnospiraceae	Lachnospiraceae uncl.	74.8566	1.16872	3.19791e-06	0.000225298	Contr.	0.778612	0.00356609	0.0950292	-	-0.39011	0.168562	0.999713	-	-0.969208	6.37387e-06	0.000485401	Contr.
ASV_116	Firmicutes	Lachnospiraceae	Lachnospiraceae uncl.	41.611	0.901818	0.000741612	0.0114871	Contr.	0.127921	0.653033	0.938322	-	-0.773897	0.0103316	0.420055	-	-0.492981	0.0315044	0.165578	-
ASV_123	Firmicutes	Lachnospiraceae	Lachnospiraceae uncl.	39.7684	1.82863	2.83796e-06	0.000213728	Contr.	0.0455762	0.912685	0.986386	-	-1.78305	5.24755e-05	0.0190489	UC	-0.853956	0.0112882	0.0840686	-	Contr.>IBD		Contr.>UC						Contr.>IBD	Contr.>CD	Contr.>UC
ASV_120	Firmicutes	Lachnospiraceae	Lachnospiraceae uncl.	37.3	0.909404	0.00184047	0.0229691	Contr.	-0.282625	0.36306	0.812399	-	-1.19203	0.000297827	0.0446114	UC	-0.297502	0.237225	0.534616	-
ASV_244	Firmicutes	Lachnospiraceae	Lachnospiraceae uncl.	20.5556	1.79314	1.78296e-07	2.29057e-05	Contr.	1.13049	0.00198562	0.0681517	-	-0.662648	0.0875802	0.983987	-	-1.49221	3.92379e-07	5.42267e-05	Contr.
ASV_273	Firmicutes	Lachnospiraceae	Lachnospiraceae uncl.	19.0548	1.71288	0.00439772	0.0444658	Contr.	0.784972	0.220184	0.716619	-	-0.927904	0.171776	0.999713	-	-1.28643	0.0123752	0.0896985	-	Contr.>IBD										Contr.>UC	Contr.>SC
ASV_280	Firmicutes	Lachnospiraceae	Lachnospiraceae uncl.	17.6215	1.30555	0.0134539	0.095692	-	2.57523	4.79169e-06	0.00127459	Contr.	1.26969	0.0334416	0.722517	-	-1.80907	6.46481e-05	0.00242739	Contr.											Contr.>UC		CD>UC
ASV_300	Firmicutes	Lachnospiraceae	Lachnospiraceae uncl.	17.201	1.94366	0.00102873	0.0149783	Contr.	0.740961	0.239733	0.719232	-	-1.2027	0.0720195	0.938393	-	-1.32367	0.00905857	0.0736409	-
ASV_286	Firmicutes	Lachnospiraceae	Lachnospiraceae uncl.	16.5467	1.7224	2.09928e-05	0.000996703	Contr.	1.1987	0.00541951	0.118894	-	-0.523698	0.252123	0.999713	-	-1.47838	1.91902e-05	0.000994533	Contr.
ASV_277	Firmicutes	Lachnospiraceae	Lachnospiraceae uncl.	14.5768	1.74231	6.19491e-05	0.00221798	Contr.	0.802333	0.0830609	0.474757	-	-0.939974	0.0556752	0.865855	-	-1.26994	0.000647774	0.0117793	Contr.		Contr.>CD
ASV_328	Firmicutes	Lachnospiraceae	Lachnospiraceae uncl.	14.135	1.12922	0.00368889	0.0393002	Contr.	-0.166882	0.686706	0.94166	-	-1.2961	0.00314923	0.208435	-	-0.493032	0.140452	0.399533	-
ASV_381	Firmicutes	Lachnospiraceae	Lachnospiraceae uncl.	12.4498	0.715745	0.00532377	0.0496885	Contr.	0.478059	0.080401	0.474757	-	-0.237686	0.412542	0.999713	-	-0.593332	0.00691816	0.0629007	-
ASV_459	Firmicutes	Lachnospiraceae	Lachnospiraceae uncl.	11.5729	1.90556	0.00130757	0.0179606	Contr.	0.33	0.600848	0.924852	-	-1.57556	0.0185524	0.553017	-	-1.09285	0.0315502	0.165578	-											Contr.>UC		CD>UC
ASV_352	Firmicutes	Lachnospiraceae	Lachnospiraceae uncl.	10.4017	-2.70353	9.40416e-11	4.10774e-08	CD	-1.2416	0.00526594	0.116728	-	1.46193	0.00188805	0.153525	-	2.16875	1.73787e-09	5.76766e-07	IBD	IBD>Contr.							UC>CD
ASV_513	Firmicutes	Lachnospiraceae	Lachnospiraceae uncl.	9.28306	1.72612	0.00083737	0.0127889	Contr.	0.587652	0.285158	0.760202	-	-1.13847	0.0510109	0.816999	-	-1.14758	0.00952506	0.0753643	-
ASV_560	Firmicutes	Lachnospiraceae	Lachnospiraceae uncl.	8.00041	2.07349	0.00400876	0.0414935	Contr.	2.10525	0.00608406	0.128187	-	0.0317603	0.968881	0.999713	-	-1.98164	0.00118816	0.0185192	Contr.											Contr.>UC		CD>UC		SC>UC
ASV_565	Firmicutes	Lachnospiraceae	Lachnospiraceae uncl.	7.31023	1.39604	0.000737973	0.0114871	Contr.	1.09722	0.0127231	0.18171	-	-0.298824	0.522568	0.999713	-	-1.25025	0.000410888	0.00869154	Contr.			Contr.>UC							Contr.>CD			UC>CD	SC>CD
ASV_726	Firmicutes	Lachnospiraceae	Lachnospiraceae uncl.	5.41661	2.55429	0.000363902	0.00709608	Contr.	3.27857	1.78276e-05	0.00309091	Contr.	0.724286	0.371747	0.999713	-	-2.44858	6.08908e-05	0.00233753	Contr.											Contr.>UC	Contr.>SC	CD>UC	CD>SC	UC>SC
ASV_913	Firmicutes	Lachnospiraceae	Lachnospiraceae uncl.	4.99005	1.71994	0.0587418	0.251955	-	3.14507	0.00119476	0.0488931	Contr.	1.42513	0.166198	0.999713	-	-2.26426	0.00326104	0.038482	Contr.			Contr.>UC	CD>UC								Contr.>SC	CD>UC	CD>SC	UC>SC
ASV_959	Firmicutes	Lachnospiraceae	Lachnospiraceae uncl.	3.85095	1.61237	0.00381506	0.0400582	Contr.	1.49158	0.0119744	0.179447	-	-0.120794	0.847954	0.999713	-	-1.54363	0.0011242	0.0178574	Contr.									Contr.>IBD	Contr.>CD	Contr.>UC
ASV_1003	Firmicutes	Lachnospiraceae	Lachnospiraceae uncl.	3.61571	2.54658	0.000698741	0.0110583	Contr.	0.888812	0.265485	0.744338	-	-1.65777	0.0505839	0.816999	-	-1.57701	0.0137636	0.096803	-									Contr.>IBD	Contr.>CD	Contr.>UC		UC>CD	SC>CD
ASV_962	Firmicutes	Lachnospiraceae	Lachnospiraceae uncl.	3.01632	-2.3374	0.0020077	0.0245053	CD	-1.33177	0.0985016	0.515281	-	1.00563	0.238429	0.999713	-	1.93721	0.00262187	0.0325458	IBD
ASV_1096	Firmicutes	Lachnospiraceae	Lachnospiraceae uncl.	2.9517	1.77973	0.0302167	0.164983	-	3.05035	0.000505299	0.0298688	Contr.	1.27062	0.172066	0.999713	-	-2.47443	0.000363185	0.00809552	Contr.									Contr.>IBD
ASV_1469	Firmicutes	Lachnospiraceae	Lachnospiraceae uncl.	2.36567	1.63485	0.00146296	0.0194824	Contr.	0.784684	0.150558	0.633178	-	-0.850161	0.142902	0.999713	-	-1.21941	0.00528818	0.0520925	-
ASV_1651	Firmicutes	Lachnospiraceae	Lachnospiraceae uncl.	2.03248	-1.84813	0.104358	0.3463	-	-3.55031	0.00336639	0.0930348	-	-1.70218	0.184373	0.999713	-	2.79132	0.00336956	0.0390141	IBD													CD>UC	CD>SC
ASV_2258	Firmicutes	Lachnospiraceae	Lachnospiraceae uncl.	1.67357	2.41318	0.0469679	0.218251	-	3.98523	0.00208459	0.0693126	-	1.57204	0.252538	0.999713	-	-3.25548	0.00108327	0.017682	Contr.							Contr.>UC	CD>UC			Contr.>UC	Contr.>SC	CD>UC	CD>SC
ASV_2409	Firmicutes	Lachnospiraceae	Lachnospiraceae uncl.	1.29905	2.01579	0.00107528	0.015151	Contr.	0.625075	0.339131	0.802747	-	-1.39072	0.0456593	0.772171	-	-1.22731	0.0194374	0.120256	-
ASV_2550	Firmicutes	Lachnospiraceae	Lachnospiraceae uncl.	1.06771	2.72014	0.0118352	0.0879187	-	2.71229	0.0184656	0.224541	-	-0.0078501	0.994875	0.999713	-	-2.72759	0.00220004	0.0287682	Contr.
ASV_3004	Firmicutes	Lachnospiraceae	Lachnospiraceae uncl.	0.842752	1.99147	0.00375048	0.0396245	Contr.	0.18733	0.797333	0.965695	-	-1.80414	0.0199442	0.573344	-	-1.01492	0.0834368	0.299998	-
ASV_373	Firmicutes	Lachnospiraceae	Roseburia uncl.	11.9049	1.19277	0.000918042	0.0137329	Contr.	0.664976	0.082559	0.474757	-	-0.527794	0.194064	0.999713	-	-0.941109	0.00220653	0.0287682	Contr.
ASV_361	Firmicutes	Lachnospiraceae	Roseburia uncl.	9.72866	-2.4603	4.27361e-06	0.000282835	CD	-2.53393	8.67853e-06	0.00205199	UC	-0.0736317	0.902795	0.999713	-	2.45421	7.32995e-08	1.38136e-05	IBD			Contr.>UC	CD>UC					IBD>Contr.	CD>Contr.	UC>Contr.	SC>Contr.
ASV_1063	Firmicutes	Lachnospiraceae	Roseburia uncl.	2.52583	-3.20998	0.000626479	0.0101475	CD	-3.66171	0.000246874	0.0195768	UC	-0.451723	0.669043	0.999713	-	3.3854	1.67163e-05	0.000936562	IBD
ASV_2218	Firmicutes	Lachnospiraceae	Roseburia uncl.	1.65107	2.51367	2.12967e-06	0.000178648	Contr.	1.67523	0.00293715	0.084463	-	-0.838439	0.16278	0.999713	-	-2.02695	7.21161e-06	0.000498322	Contr.											UC>Contr.		UC>CD
ASV_2891	Firmicutes	Lachnospiraceae	Ruminococcus2 uncl.	0.79258	-8.50705	0.000117225	0.00350711	CD	-3.38889	0.14979	0.631195	-	5.11816	0.0401167	0.764318	-	4.87842	0.00421227	0.0457175	IBD										Contr.>CD			UC>CD	SC>CD
ASV_990	Firmicutes	Lactobacillaceae	Lactobacillus delbrueckii	4.14892	-5.08725	1.9572e-05	0.000949894	CD	-3.20727	0.011533	0.179447	-	1.87998	0.161925	0.999713	-	2.96863	0.00322336	0.0384024	IBD
ASV_155	Firmicutes	Lactobacillaceae	Lactobacillus uncl.	27.3335	-5.46501	5.06108e-06	0.000315812	CD	-3.45472	0.00675713	0.13314	-	2.01029	0.136761	0.999713	-	4.89097	1.26459e-06	0.000137973	IBD		CD>Contr.	UC>Contr.				UC>Contr.	UC>CD
ASV_1288	Firmicutes	Lactobacillaceae	Lactobacillus uncl.	7.96796	-6.71012	0.00133164	0.018064	CD	-6.16762	0.00560941	0.121228	-	0.542508	0.818204	0.999713	-	6.47916	7.27141e-05	0.0026445	IBD
ASV_701	Firmicutes	Lactobacillaceae	Lactobacillus uncl.	7.35794	-0.554275	0.416172	0.704589	-	-3.41731	2.43403e-06	0.000739946	UC	-2.86303	0.000193779	0.0344684	UC	2.42613	4.24529e-05	0.00179602	IBD
ASV_284	Firmicutes	Peptostreptococcaceae	Intestinibacter uncl.	18.4487	-0.754491	0.00471295	0.0470004	CD	-0.743752	0.00890055	0.153998	-	0.0107389	0.971557	0.999713	-	0.743993	0.00113129	0.0178574	IBD
ASV_443	Firmicutes	Peptostreptococcaceae	Intestinibacter uncl.	10.7481	-1.20764	5.78535e-05	0.00210695	CD	-0.961294	0.00265521	0.0795815	-	0.246348	0.466827	0.999713	-	1.08582	2.4347e-05	0.00123101	IBD
ASV_194	Firmicutes	Peptostreptococcaceae	Romboutsia uncl.	25.1088	-0.159759	0.571143	0.815278	-	-0.981969	0.00107214	0.0465613	UC	-0.82221	0.00977653	0.406094	-	0.578481	0.0169218	0.110311	-
ASV_591	Firmicutes	Peptostreptococcaceae	Romboutsia uncl.	5.82032	-1.33587	0.0629736	0.26247	-	-2.37748	0.00187466	0.065398	-	-1.04161	0.198416	0.999713	-	1.89521	0.00193567	0.026399	IBD												SC>Contr.			SC>UC
ASV_1385	Firmicutes	Peptostreptococcaceae	Romboutsia uncl.	2.13485	-1.63613	0.0202406	0.128879	-	-2.13369	0.00443273	0.108423	-	-0.497558	0.53035	0.999713	-	1.88264	0.00161518	0.0232519	IBD										Contr.>CD			UC>CD	SC>CD
ASV_1216	Firmicutes	Ruminococcaceae	Anaerotruncus uncl.	3.14718	-0.901944	0.0795475	0.297294	-	-1.49476	0.00631279	0.129169	-	-0.592817	0.305975	0.999713	-	1.25402	0.00428407	0.0462546	IBD
ASV_2427	Firmicutes	Ruminococcaceae	Butyricicoccus uncl.	1.51811	2.46371	0.00306306	0.0337864	Contr.	2.03165	0.0218279	0.245624	-	-0.432055	0.646289	0.999713	-	-2.22735	0.00142295	0.0213301	Contr.										Contr.>CD		Contr.>SC	UC>CD
ASV_586	Firmicutes	Ruminococcaceae	Clostridium IV leptum	4.94048	1.92302	6.09086e-07	6.33449e-05	Contr.	1.64585	6.10173e-05	0.00763793	Contr.	-0.277171	0.525517	0.999713	-	-1.82134	3.072e-08	6.36826e-06	Contr.
ASV_150	Firmicutes	Ruminococcaceae	Clostridium IV uncl.	34.7442	1.45118	0.00182315	0.0228836	Contr.	0.824857	0.0960476	0.50717	-	-0.626323	0.233378	0.999713	-	-1.11686	0.00500175	0.0503331	-	Contr.>IBD	Contr.>CD
ASV_1700	Firmicutes	Ruminococcaceae	Clostridium IV uncl.	2.58846	2.82781	2.75505e-07	3.00852e-05	Contr.	1.08228	0.0632826	0.42887	-	-1.74553	0.0049677	0.290282	-	-1.64671	0.000518196	0.0100394	Contr.
ASV_1409	Firmicutes	Ruminococcaceae	Clostridium IV uncl.	2.40577	1.93171	0.000370187	0.00715476	Contr.	0.670752	0.243964	0.721182	-	-1.26096	0.0395097	0.764318	-	-1.30155	0.00494805	0.0500356	-
ASV_2004	Firmicutes	Ruminococcaceae	Clostridium IV uncl.	1.28713	7.75284	0.000347763	0.00690468	Contr.	9.15898	7.26081e-05	0.00813211	Contr.	1.40614	0.565684	0.999713	-	-1.27022	0.450298	0.731558	-
ASV_2086	Firmicutes	Ruminococcaceae	Ethanoligenens uncl.	1.51374	2.06645	0.000346868	0.00690468	Contr.	1.52363	0.0131724	0.18445	-	-0.542817	0.406544	0.999713	-	-1.79794	0.000245906	0.00606861	Contr.
ASV_85	Firmicutes	Ruminococcaceae	Faecalibacterium prausnitzii	52.086	1.15191	0.000533735	0.00929198	Contr.	-0.236881	0.503458	0.895544	-	-1.38879	0.000216668	0.0362727	UC	-0.381244	0.183264	0.469601	-
ASV_94	Firmicutes	Ruminococcaceae	Faecalibacterium uncl.	44.8792	0.944415	0.000197228	0.00489788	Contr.	-0.16871	0.532084	0.90555	-	-1.11313	0.000101524	0.0206384	UC	-0.284718	0.192704	0.477401	-
ASV_173	Firmicutes	Ruminococcaceae	Faecalibacterium uncl.	31.5585	1.28105	0.0011394	0.0158501	Contr.	-0.392715	0.34866	0.809963	-	-1.67377	0.000165867	0.0314705	UC	-0.315676	0.352836	0.649582	-
ASV_229	Firmicutes	Ruminococcaceae	Faecalibacterium uncl.	24.0805	1.43834	0.000137035	0.00369488	Contr.	0.651889	0.104454	0.529234	-	-0.786448	0.0647987	0.931626	-	-1.00715	0.00181037	0.0251872	Contr.
ASV_278	Firmicutes	Ruminococcaceae	Faecalibacterium uncl.	22.7465	1.63359	0.00223933	0.0268719	Contr.	0.060326	0.91554	0.986706	-	-1.57326	0.00911769	0.387298	-	-0.632494	0.171196	0.450427	-														SC>CD
ASV_302	Firmicutes	Ruminococcaceae	Faecalibacterium uncl.	20.2981	1.618	0.00161791	0.0207903	Contr.	0.0908836	0.867844	0.981866	-	-1.52711	0.00839171	0.369299	-	-0.791542	0.0725308	0.27741	-
ASV_365	Firmicutes	Ruminococcaceae	Faecalibacterium uncl.	13.3396	1.95442	3.15378e-05	0.00137757	Contr.	0.0261624	0.958215	0.994271	-	-1.92826	0.000274513	0.0434036	UC	-0.868942	0.0319614	0.166472	-
ASV_425	Firmicutes	Ruminococcaceae	Faecalibacterium uncl.	11.2928	2.49751	4.85437e-06	0.000311822	Contr.	0.825411	0.155456	0.640457	-	-1.6721	0.00671096	0.349447	-	-1.44052	0.00222305	0.0288024	Contr.										Contr.>CD
ASV_595	Firmicutes	Ruminococcaceae	Faecalibacterium uncl.	9.08314	2.28569	0.00180417	0.0227763	Contr.	0.983343	0.207107	0.70742	-	-1.30235	0.115287	0.999713	-	-1.67621	0.00725684	0.0640146	-
ASV_855	Firmicutes	Ruminococcaceae	Faecalibacterium uncl.	5.48764	4.09157	6.33871e-06	0.000354968	Contr.	2.28492	0.0176913	0.221453	-	-1.80664	0.0775049	0.962999	-	-2.83737	0.000233029	0.0058201	Contr.										Contr.>CD		Contr.>SC	UC>CD		UC>SC
ASV_956	Firmicutes	Ruminococcaceae	Faecalibacterium uncl.	4.66602	2.68602	6.83534e-05	0.0024078	Contr.	0.858329	0.231022	0.718049	-	-1.82769	0.0163736	0.529537	-	-1.59809	0.00575286	0.0537193	-											UC>Contr.
ASV_1212	Firmicutes	Ruminococcaceae	Faecalibacterium uncl.	3.11294	2.87338	0.000385414	0.00725642	Contr.	1.56941	0.0681286	0.437999	-	-1.30396	0.153802	0.999713	-	-2.12954	0.00188924	0.0259364	Contr.
ASV_1278	Firmicutes	Ruminococcaceae	Faecalibacterium uncl.	3.05207	1.59539	0.00246438	0.0284772	Contr.	0.894893	0.110217	0.546782	-	-0.700502	0.23926	0.999713	-	-1.21285	0.00684347	0.0624956	-
ASV_1906	Firmicutes	Ruminococcaceae	Faecalibacterium uncl.	2.07372	2.75404	0.00438965	0.0444658	Contr.	-0.635394	0.535799	0.905624	-	-3.38943	0.00188102	0.153525	-	-0.776171	0.349785	0.645111	-
ASV_2336	Firmicutes	Ruminococcaceae	Faecalibacterium uncl.	1.14665	3.53117	8.49422e-07	8.06581e-05	Contr.	0.293157	0.700001	0.948636	-	-3.23801	6.29056e-05	0.0190489	UC	-0.606221	0.341176	0.639896	-
ASV_691	Firmicutes	Ruminococcaceae	Flavonifractor uncl.	6.03573	1.17757	7.98733e-05	0.00264308	Contr.	0.474104	0.135035	0.61047	-	-0.703469	0.036835	0.762021	-	-0.853486	0.000842298	0.0145819	Contr.
ASV_649	Firmicutes	Ruminococcaceae	Intestinimonas uncl.	5.10986	1.27662	0.00230142	0.0273168	Contr.	1.11477	0.0124562	0.180779	-	-0.161851	0.732437	0.999713	-	-1.18612	0.000915946	0.0155636	Contr.											Contr.>UC		CD>UC		SC>UC
ASV_1863	Firmicutes	Ruminococcaceae	Intestinimonas uncl.	1.74522	1.82621	0.00251157	0.0287187	Contr.	1.08084	0.0923583	0.500098	-	-0.745372	0.27521	0.999713	-	-1.47308	0.00406049	0.0447734	Contr.
ASV_82	Firmicutes	Ruminococcaceae	Oscillibacter uncl.	52.0236	0.843318	0.000610648	0.0101271	Contr.	-0.0386686	0.882649	0.982326	-	-0.881987	0.0014992	0.133335	-	-0.326834	0.122589	0.369372	-
ASV_157	Firmicutes	Ruminococcaceae	Oscillibacter uncl.	39.2605	1.49476	0.00220481	0.0266039	Contr.	1.24011	0.0170809	0.216358	-	-0.254651	0.64419	0.999713	-	-1.4132	0.000695552	0.01243	Contr.
ASV_138	Firmicutes	Ruminococcaceae	Oscillibacter uncl.	37.4146	1.37174	0.000624434	0.0101475	Contr.	1.26456	0.00306376	0.0869291	-	-0.107182	0.812899	0.999713	-	-1.32609	0.000109037	0.00337363	Contr.
ASV_126	Firmicutes	Ruminococcaceae	Oscillibacter uncl.	36.4613	1.49417	4.01852e-05	0.00168778	Contr.	0.930504	0.01631	0.212788	-	-0.563667	0.170089	0.999713	-	-1.17106	0.000169022	0.00455042	Contr.
ASV_156	Firmicutes	Ruminococcaceae	Oscillibacter uncl.	33.1638	1.81592	0.0011264	0.0157696	Contr.	1.87785	0.00156412	0.0605172	-	0.0619387	0.921639	0.999713	-	-1.84497	0.000101801	0.0032974	Contr.
ASV_209	Firmicutes	Ruminococcaceae	Oscillibacter uncl.	30.3792	2.63788	0.00101449	0.0149114	Contr.	1.22014	0.153333	0.63535	-	-1.41774	0.117711	0.999713	-	-1.85783	0.00654137	0.0600011	-	Contr.>IBD	Contr.>CD	Contr.>UC	CD>UC	Contr.>IBD		Contr.>UC				Contr.>UC		CD>UC		SC>UC
ASV_366	Firmicutes	Ruminococcaceae	Oscillibacter uncl.	17.5314	1.4968	0.00514295	0.0488357	Contr.	1.43505	0.0117727	0.179447	-	-0.0617477	0.918599	0.999713	-	-1.52099	0.000888844	0.0152279	Contr.							Contr.>UC			Contr.>CD		Contr.>SC	UC>CD	CD>SC	UC>SC
ASV_342	Firmicutes	Ruminococcaceae	Oscillibacter uncl.	13.1069	2.04452	0.00226869	0.0270755	Contr.	0.996326	0.162261	0.646584	-	-1.0482	0.165731	0.999713	-	-1.41349	0.0132277	0.0949547	-
ASV_522	Firmicutes	Ruminococcaceae	Oscillibacter uncl.	11.3107	5.88003	8.81769e-05	0.00283204	Contr.	3.70604	0.0202417	0.235379	-	-2.17399	0.199216	0.999713	-	-3.71091	0.00255985	0.032161	Contr.						Contr.>CD		UC>CD
ASV_403	Firmicutes	Ruminococcaceae	Oscillibacter uncl.	11.2616	0.797354	0.000378738	0.00719273	Contr.	0.124144	0.602761	0.924852	-	-0.67321	0.00783411	0.359611	-	-0.447805	0.0199463	0.121081	-
ASV_479	Firmicutes	Ruminococcaceae	Oscillibacter uncl.	8.21786	1.36676	0.000216197	0.00502312	Contr.	0.192974	0.623214	0.927646	-	-1.17378	0.00487931	0.290282	-	-0.706102	0.0259529	0.146493	-
ASV_786	Firmicutes	Ruminococcaceae	Oscillibacter uncl.	5.75888	4.84261	7.18521e-05	0.00245195	Contr.	2.43559	0.0604062	0.419661	-	-2.40702	0.0804974	0.962999	-	-3.86514	0.000162932	0.00450345	Contr.	Contr.>IBD								Contr.>IBD
ASV_779	Firmicutes	Ruminococcaceae	Oscillibacter uncl.	5.00408	-1.07083	0.295631	0.602294	-	-3.29892	0.00245214	0.0778828	-	-2.2281	0.053528	0.841661	-	2.45577	0.00474742	0.0488071	IBD
ASV_655	Firmicutes	Ruminococcaceae	Oscillibacter uncl.	4.95511	3.76694	0.00621027	0.055587	-	4.10858	0.00508598	0.116376	-	0.341638	0.826208	0.999713	-	-4.00823	0.000383659	0.00837184	Contr.	Contr.>IBD	Contr.>CD	Contr.>UC	UC>CD	Contr.>IBD	Contr.>CD	Contr.>UC	UC>CD	Contr.>IBD						SC>UC
ASV_958	Firmicutes	Ruminococcaceae	Oscillibacter uncl.	4.49702	1.61091	0.0026717	0.0300773	Contr.	1.37861	0.0157919	0.211354	-	-0.232297	0.701575	0.999713	-	-1.54956	0.000687946	0.012401	Contr.
ASV_1041	Firmicutes	Ruminococcaceae	Oscillibacter uncl.	4.32329	3.12186	0.000158309	0.0040676	Contr.	1.24313	0.1569	0.640457	-	-1.87873	0.0440268	0.768714	-	-1.99848	0.00453843	0.0472772	Contr.											UC>Contr.		UC>CD		UC>SC
ASV_985	Firmicutes	Ruminococcaceae	Oscillibacter uncl.	4.19173	3.48344	5.19803e-09	1.41906e-06	Contr.	1.82383	0.00392754	0.101924	-	-1.65961	0.0137473	0.491765	-	-2.59025	3.83685e-07	5.42267e-05	Contr.										CD>Contr.	UC>Contr.	SC>Contr.
ASV_1113	Firmicutes	Ruminococcaceae	Oscillibacter uncl.	3.7138	3.73435	0.052122	0.231399	-	5.35204	0.00897961	0.153998	-	1.61769	0.456523	0.999713	-	-4.35136	0.0043669	0.0468863	Contr.									Contr.>IBD			SC>Contr.
ASV_1433	Firmicutes	Ruminococcaceae	Oscillibacter uncl.	3.21358	3.23886	5.36749e-05	0.00205436	Contr.	2.48221	0.00361718	0.0950292	-	-0.756649	0.40395	0.999713	-	-2.75065	4.99099e-05	0.00202869	Contr.
ASV_1487	Firmicutes	Ruminococcaceae	Oscillibacter uncl.	2.9946	2.0775	0.00928594	0.0753922	-	2.78119	0.00109789	0.0467263	Contr.	0.703685	0.436393	0.999713	-	-2.31967	0.000607792	0.0113509	Contr.
ASV_952	Firmicutes	Ruminococcaceae	Oscillibacter uncl.	2.86276	5.04238	0.00234989	0.0277414	Contr.	4.04454	0.0219307	0.245624	-	-0.997846	0.594084	0.999713	-	-4.71972	0.000433641	0.00898576	Contr.									IBD>Contr.	CD>Contr.	UC>Contr.		UC>CD	CD>SC	UC>SC
ASV_1323	Firmicutes	Ruminococcaceae	Oscillibacter uncl.	2.47117	3.51402	0.000308989	0.00636634	Contr.	1.47662	0.153735	0.63535	-	-2.0374	0.0639875	0.931626	-	-2.3637	0.00412294	0.0452214	Contr.										CD>Contr.	UC>Contr.			CD>SC	UC>SC
ASV_1645	Firmicutes	Ruminococcaceae	Oscillibacter uncl.	2.26234	4.40236	0.000146565	0.00381068	Contr.	1.30883	0.28826	0.760202	-	-3.09352	0.0181154	0.553017	-	-2.59099	0.00846444	0.0713284	-		Contr.>CD		UC>CD					IBD>Contr.
ASV_1723	Firmicutes	Ruminococcaceae	Oscillibacter uncl.	2.02964	2.33586	0.0019027	0.0234774	Contr.	1.00191	0.210003	0.712738	-	-1.33395	0.116301	0.999713	-	-1.78934	0.00506587	0.0505496	-
ASV_2433	Firmicutes	Ruminococcaceae	Oscillibacter uncl.	1.90697	5.69751	0.00375562	0.0396245	Contr.	5.29462	0.0114426	0.179447	-	-0.402893	0.856026	0.999713	-	-5.44064	0.000982954	0.0163774	Contr.									Contr.>IBD
ASV_2153	Firmicutes	Ruminococcaceae	Oscillibacter uncl.	1.75515	3.16042	0.000206995	0.00499127	Contr.	0.838	0.354053	0.809963	-	-2.32242	0.0157143	0.523686	-	-1.71663	0.0190194	0.118582	-
ASV_1625	Firmicutes	Ruminococcaceae	Oscillibacter uncl.	1.72768	3.24346	0.000333174	0.00676467	Contr.	1.60816	0.0942137	0.502605	-	-1.6353	0.109302	0.999713	-	-2.36419	0.0019517	0.0264436	Contr.							Contr.>UC		Contr.>IBD	Contr.>CD	Contr.>UC		UC>CD	SC>CD
ASV_2647	Firmicutes	Ruminococcaceae	Oscillibacter uncl.	1.02144	2.28435	0.0219196	0.136002	-	2.67919	0.0116449	0.179447	-	0.39484	0.726214	0.999713	-	-2.39277	0.00389591	0.0434205	Contr.										Contr.>CD			UC>CD		UC>SC
ASV_3382	Firmicutes	Ruminococcaceae	Oscillibacter uncl.	0.927141	2.38174	9.55372e-05	0.00293878	Contr.	2.14895	0.000955566	0.0450756	Contr.	-0.232791	0.736707	0.999713	-	-2.29709	7.90379e-06	0.000528534	Contr.
ASV_3348	Firmicutes	Ruminococcaceae	Pseudoflavonifractor uncl.	0.941098	2.73022	9.53414e-05	0.00293878	Contr.	2.6496	0.000379983	0.0237824	Contr.	-0.0806183	0.919034	0.999713	-	-2.71344	3.78868e-06	0.000341475	Contr.
ASV_211	Firmicutes	Ruminococcaceae	Ruminococcaceae uncl.	24.4641	2.70952	0.00240556	0.0282459	Contr.	1.16468	0.220426	0.716619	-	-1.54484	0.125366	0.999713	-	-1.82623	0.0163045	0.10696	-	Contr.>IBD	Contr.>CD	Contr.>UC
ASV_219	Firmicutes	Ruminococcaceae	Ruminococcaceae uncl.	22.0989	1.7058	0.00803215	0.0696119	-	1.50239	0.0283483	0.2843	-	-0.203411	0.779539	0.999713	-	-1.66672	0.00236576	0.0300872	Contr.										Contr.>CD		Contr.>SC			UC>SC
ASV_405	Firmicutes	Ruminococcaceae	Ruminococcaceae uncl.	10.6895	5.15843	1.1331e-05	0.000591289	Contr.	-0.0980772	0.93739	0.988623	-	-5.25651	7.36253e-05	0.0190489	UC	-1.50133	0.144171	0.405881	-						Contr.>CD		UC>CD	Contr.>IBD	Contr.>CD	Contr.>UC	Contr.>SC
ASV_488	Firmicutes	Ruminococcaceae	Ruminococcaceae uncl.	10.1382	3.66108	9.47747e-05	0.00293878	Contr.	1.92647	0.0535234	0.407708	-	-1.73461	0.101394	0.999713	-	-2.87718	0.000292784	0.00697634	Contr.									Contr.>IBD	Contr.>CD	Contr.>UC	Contr.>SC		CD>SC	UC>SC
ASV_653	Firmicutes	Ruminococcaceae	Ruminococcaceae uncl.	7.60627	6.40988	1.93299e-07	2.34536e-05	Contr.	3.29562	0.011849	0.179447	-	-3.11425	0.0251176	0.618644	-	-2.53787	0.0141257	0.0982638	-			Contr.>UC	CD>UC
ASV_638	Firmicutes	Ruminococcaceae	Ruminococcaceae uncl.	7.36356	6.16526	1.62116e-05	0.000804684	Contr.	3.1549	0.0380673	0.330243	-	-3.01036	0.0622616	0.928697	-	-4.16003	0.000475024	0.0094685	Contr.							Contr.>UC	CD>UC	Contr.>IBD
ASV_682	Firmicutes	Ruminococcaceae	Ruminococcaceae uncl.	7.25359	3.15281	0.00062725	0.0101475	Contr.	0.823553	0.400848	0.833945	-	-2.32926	0.0252028	0.618644	-	-1.16185	0.144312	0.405881	-
ASV_643	Firmicutes	Ruminococcaceae	Ruminococcaceae uncl.	6.79314	5.2484	0.000212519	0.00499127	Contr.	-0.141407	0.925213	0.986986	-	-5.38981	0.000751349	0.0929713	-	-1.2166	0.322252	0.622699	-		CD>Contr.	Contr.>UC	CD>UC						Contr.>CD	Contr.>UC	Contr.>SC			UC>SC
ASV_673	Firmicutes	Ruminococcaceae	Ruminococcaceae uncl.	6.45827	11.3194	3.27322e-09	1.02124e-06	Contr.	5.54245	0.00649801	0.130276	-	-5.77697	0.00750129	0.352774	-	-9.10572	4.20023e-09	1.08838e-06	Contr.
ASV_784	Firmicutes	Ruminococcaceae	Ruminococcaceae uncl.	6.4382	1.87965	0.0258048	0.150287	-	3.78344	2.64376e-05	0.00401851	Contr.	1.90378	0.046124	0.772171	-	-2.55266	0.000374353	0.00825568	Contr.									Contr.>IBD
ASV_498	Firmicutes	Ruminococcaceae	Ruminococcaceae uncl.	6.10893	2.0878	0.00245092	0.0284724	Contr.	1.44946	0.0481469	0.384718	-	-0.638344	0.412155	0.999713	-	-1.55246	0.00836622	0.0710786	-
ASV_757	Firmicutes	Ruminococcaceae	Ruminococcaceae uncl.	5.87527	2.29596	0.000465134	0.00846544	Contr.	2.00621	0.00406984	0.104345	-	-0.289747	0.695878	0.999713	-	-2.18508	8.52211e-05	0.0029943	Contr.	Contr.>IBD		Contr.>UC
ASV_641	Firmicutes	Ruminococcaceae	Ruminococcaceae uncl.	5.68289	3.9072	0.000559885	0.00955303	Contr.	3.72171	0.00202918	0.0685411	-	-0.185491	0.884788	0.999713	-	-3.88504	3.64468e-05	0.00160754	Contr.	Contr.>IBD	Contr.>CD	Contr.>UC							CD>Contr.				CD>SC
ASV_854	Firmicutes	Ruminococcaceae	Ruminococcaceae uncl.	5.50941	1.38739	0.0010433	0.0150898	Contr.	2.14851	2.04575e-06	0.000725558	Contr.	0.76112	0.112812	0.999713	-	-1.7064	2.42631e-06	0.000240218	Contr.
ASV_780	Firmicutes	Ruminococcaceae	Ruminococcaceae uncl.	5.05372	2.47716	1.11186e-06	0.000101179	Contr.	1.26746	0.018993	0.228345	-	-1.2097	0.0351919	0.736442	-	-1.82287	2.78053e-05	0.00134047	Contr.
ASV_754	Firmicutes	Ruminococcaceae	Ruminococcaceae uncl.	4.44427	1.48415	0.00392065	0.0407747	Contr.	0.503548	0.357369	0.809963	-	-0.980604	0.0913625	0.999713	-	-0.969946	0.0271372	0.150015	-												Contr.>SC		CD>SC	UC>SC
ASV_965	Firmicutes	Ruminococcaceae	Ruminococcaceae uncl.	4.13107	2.90544	4.00915e-05	0.00168778	Contr.	0.765649	0.307801	0.773317	-	-2.13979	0.00734593	0.352774	-	-1.6066	0.00833293	0.0710786	-
ASV_979	Firmicutes	Ruminococcaceae	Ruminococcaceae uncl.	3.78835	1.4098	0.00101731	0.0149114	Contr.	1.13355	0.0131006	0.18445	-	-0.276241	0.569175	0.999713	-	-1.31272	0.000335228	0.00780818	Contr.											Contr.>UC	Contr.>SC	CD>UC	CD>SC
ASV_1245	Firmicutes	Ruminococcaceae	Ruminococcaceae uncl.	3.02576	0.993959	0.00334701	0.0365494	Contr.	0.00810702	0.981994	0.994596	-	-0.985852	0.00984557	0.406094	-	-0.33403	0.252256	0.550456	-												Contr.>SC		CD>SC	UC>SC
ASV_1229	Firmicutes	Ruminococcaceae	Ruminococcaceae uncl.	2.67334	1.2984	0.000128949	0.00365746	Contr.	0.8463	0.0189358	0.228345	-	-0.452104	0.238577	0.999713	-	-1.07421	0.000205233	0.00525245	Contr.
ASV_1194	Firmicutes	Ruminococcaceae	Ruminococcaceae uncl.	2.5064	1.89412	7.76658e-05	0.00260957	Contr.	1.29535	0.0110378	0.175288	-	-0.598772	0.269481	0.999713	-	-1.63013	6.55735e-05	0.00242739	Contr.
ASV_1706	Firmicutes	Ruminococcaceae	Ruminococcaceae uncl.	2.07956	1.51539	0.0120198	0.0884321	-	2.30844	0.000345113	0.0222546	Contr.	0.793056	0.24682	0.999713	-	-1.79503	0.000469814	0.00945557	Contr.
ASV_1639	Firmicutes	Ruminococcaceae	Ruminococcaceae uncl.	2.00037	3.08673	0.00876149	0.0733458	-	4.12697	0.00100678	0.0450756	Contr.	1.04024	0.43484	0.999713	-	-3.65791	0.000151525	0.00424475	Contr.									Contr.>IBD	Contr.>CD		Contr.>SC	UC>CD		UC>SC
ASV_1760	Firmicutes	Ruminococcaceae	Ruminococcaceae uncl.	1.87402	2.76816	0.00477485	0.0472193	Contr.	1.92754	0.0648733	0.430823	-	-0.84062	0.448275	0.999713	-	-2.19227	0.00798134	0.0695719	-									Contr.>IBD						UC>SC
ASV_1859	Firmicutes	Ruminococcaceae	Ruminococcaceae uncl.	1.63099	4.14845	0.00147592	0.0195358	Contr.	1.92151	0.166395	0.653487	-	-2.22694	0.130822	0.999713	-	-3.05848	0.00441043	0.0468863	Contr.										Contr.>CD	Contr.>UC	Contr.>SC	CD>UC	CD>SC
ASV_2099	Firmicutes	Ruminococcaceae	Ruminococcaceae uncl.	1.52015	1.9773	0.00988502	0.0787915	-	2.62104	0.00134496	0.0530013	-	0.643741	0.458243	0.999713	-	-2.28557	0.00038848	0.00838874	Contr.
ASV_1920	Firmicutes	Ruminococcaceae	Ruminococcaceae uncl.	1.51209	1.87158	0.000378027	0.00719273	Contr.	1.2118	0.0303724	0.291137	-	-0.659785	0.268111	0.999713	-	-1.45788	0.00112402	0.0178574	Contr.												Contr.>SC		CD>SC	UC>SC
ASV_2360	Firmicutes	Ruminococcaceae	Ruminococcaceae uncl.	1.43506	3.49476	1.44351e-08	3.15263e-06	Contr.	2.7158	3.54218e-05	0.00502518	Contr.	-0.778956	0.265538	0.999713	-	-3.12318	1.94759e-09	5.76766e-07	Contr.
ASV_2116	Firmicutes	Ruminococcaceae	Ruminococcaceae uncl.	1.39323	2.55257	0.00106563	0.0151126	Contr.	2.83001	0.000665337	0.0363035	Contr.	0.277437	0.753596	0.999713	-	-2.72582	3.19561e-05	0.00144011	Contr.
ASV_2467	Firmicutes	Ruminococcaceae	Ruminococcaceae uncl.	1.15081	2.67845	0.00253525	0.0288384	Contr.	1.10099	0.243175	0.721182	-	-1.57747	0.1155	0.999713	-	-2.05391	0.00539515	0.0520925	-
ASV_2758	Firmicutes	Ruminococcaceae	Ruminococcaceae uncl.	1.06647	2.25645	1.24344e-05	0.00063155	Contr.	1.78348	0.0011878	0.0488931	Contr.	-0.472976	0.419605	0.999713	-	-2.05767	2.43347e-06	0.000240218	Contr.
ASV_2773	Firmicutes	Ruminococcaceae	Ruminococcaceae uncl.	1.009	1.39375	0.00242802	0.0283572	Contr.	-0.315451	0.51574	0.899853	-	-1.7092	0.000945561	0.0979336	-	-0.434645	0.272412	0.573908	-
ASV_3212	Firmicutes	Ruminococcaceae	Ruminococcaceae uncl.	0.942596	2.44119	0.000757077	0.0116441	Contr.	1.77528	0.0214408	0.245301	-	-0.665916	0.417062	0.999713	-	-2.15351	0.000400998	0.00856978	Contr.
ASV_3619	Firmicutes	Ruminococcaceae	Ruminococcaceae uncl.	0.886013	2.1705	0.00494424	0.0475693	Contr.	-0.463641	0.571659	0.916591	-	-2.63414	0.00247887	0.180894	-	-0.601087	0.36289	0.658732	-
ASV_2936	Firmicutes	Ruminococcaceae	Ruminococcaceae uncl.	0.849264	2.92107	0.000334517	0.00676467	Contr.	2.29382	0.00818249	0.147562	-	-0.62725	0.496242	0.999713	-	-2.65576	9.31499e-05	0.00316557	Contr.
ASV_3076	Firmicutes	Ruminococcaceae	Ruminococcaceae uncl.	0.830601	2.4726	0.00176665	0.0224324	Contr.	1.60325	0.0568982	0.413976	-	-0.86935	0.331106	0.999713	-	-2.06764	0.00174666	0.0246314	Contr.
ASV_2890	Firmicutes	Ruminococcaceae	Ruminococcaceae uncl.	0.802189	2.96675	0.00383753	0.0401013	Contr.	1.97308	0.070981	0.449546	-	-0.99367	0.391737	0.999713	-	-2.48948	0.00329978	0.0386466	Contr.										CD>Contr.			CD>UC	CD>SC
ASV_3559	Firmicutes	Ruminococcaceae	Ruminococcaceae uncl.	0.768435	4.95792	0.0102754	0.0807498	-	-3.5616	0.0831097	0.474757	-	-8.51952	9.28786e-05	0.0206384	UC	-0.497388	0.743209	0.895285	-
ASV_3717	Firmicutes	Ruminococcaceae	Ruminococcaceae uncl.	0.735666	2.21635	1.13709e-05	0.000591289	Contr.	1.51427	0.00487333	0.115227	-	-0.702082	0.220373	0.999713	-	-1.91939	6.79046e-06	0.000485401	Contr.
ASV_3334	Firmicutes	Ruminococcaceae	Ruminococcaceae uncl.	0.65401	2.83853	0.00317976	0.0348975	Contr.	NA	NA	NA	NA	-0.228254	0.83388	0.999713	-	-2.73705	0.000580976	NA	Contr.
ASV_20	Firmicutes	Ruminococcaceae	Subdoligranulum uncl.	150.149	0.801012	0.000513031	0.00910943	Contr.	0.6524	0.00788476	0.144645	-	-0.148613	0.568131	0.999713	-	-0.711905	0.000307823	0.00725133	Contr.
ASV_69	Firmicutes	Ruminococcaceae	Subdoligranulum uncl.	73.4906	1.04577	0.00132259	0.0180533	Contr.	0.89003	0.0102783	0.166964	-	-0.155745	0.67192	0.999713	-	-0.96175	0.000562399	0.0106959	Contr.
ASV_417	Firmicutes	Ruminococcaceae	Subdoligranulum uncl.	9.96623	1.17024	0.0223473	0.137483	-	2.33727	1.88824e-05	0.00309091	Contr.	1.16703	0.0439948	0.768714	-	-1.57042	0.00034866	0.00785622	Contr.
ASV_801	Firmicutes	Ruminococcaceae	Subdoligranulum uncl.	5.3546	1.6512	0.014235	0.0999654	-	1.64577	0.0218106	0.245624	-	-0.005438	0.9943	0.999713	-	-1.66148	0.00361681	0.0411958	Contr.							Contr.>UC		Contr.>IBD
ASV_1441	Firmicutes	Ruminococcaceae	Subdoligranulum uncl.	3.068	2.64301	0.0467337	0.218091	-	3.50163	0.0134163	0.186601	-	0.858616	0.567601	0.999713	-	-3.14773	0.00404207	0.0447734	Contr.					Contr.>IBD	Contr.>CD			Contr.>IBD	Contr.>CD	Contr.>UC	Contr.>SC		SC>CD	SC>UC
ASV_1697	Firmicutes	Ruminococcaceae	Subdoligranulum uncl.	2.43759	3.70762	0.00145493	0.0194824	Contr.	3.32939	0.00727084	0.13939	-	-0.378224	0.773963	0.999713	-	-3.59959	0.000176375	0.00468751	Contr.	Contr.>IBD	Contr.>CD		UC>CD					Contr.>IBD	Contr.>CD	Contr.>UC	Contr.>SC	CD>UC	CD>SC
ASV_1400	Firmicutes	Ruminococcaceae	Subdoligranulum uncl.	2.27552	2.51784	0.00527947	0.0494865	Contr.	1.61019	0.0935253	0.50258	-	-0.907653	0.373451	0.999713	-	-2.10906	0.00537831	0.0520925	-											Contr.>UC		CD>UC		SC>UC
ASV_1791	Firmicutes	Streptococcaceae	Lactococcus lactis	2.04886	-2.05003	0.0016183	0.0207903	CD	-1.07315	0.121506	0.58499	-	0.976872	0.182321	0.999713	-	1.65926	0.00274516	0.0332791	IBD
ASV_1446	Firmicutes	Streptococcaceae	Streptococcus parasanguinis	2.23031	-1.44354	0.00995735	0.0787929	-	-1.64797	0.0056968	0.121228	-	-0.204432	0.745589	0.999713	-	1.51969	0.00143024	0.0213301	IBD
ASV_2255	Firmicutes	Streptococcaceae	Streptococcus parasanguinis	0.950603	-1.88744	0.0241782	0.146121	-	-2.1388	0.0163968	0.212788	-	-0.251362	0.789817	0.999713	-	1.99547	0.00443664	0.0469243	IBD	IBD>Contr.		UC>Contr.								Contr.>UC	Contr.>SC	CD>UC	CD>SC
ASV_96	Firmicutes	Streptococcaceae	Streptococcus salivarius	54.8237	-0.690643	0.00521397	0.0492957	CD	-1.26416	1.56471e-06	0.000665942	UC	-0.573517	0.0398087	0.764318	-	0.924157	1.31107e-05	0.00077653	IBD															UC>SC
ASV_1524	Firmicutes	Streptococcaceae	Streptococcus uncl.	2.14756	-2.71115	0.015994	0.108444	-	-2.7142	0.0235013	0.255157	-	-0.0030549	0.998078	0.999713	-	2.69383	0.00388391	0.0434205	IBD						Contr.>CD		UC>CD		CD>Contr.			CD>UC	CD>SC
ASV_771	Firmicutes	Veillonellaceae	Dialister pneumosintes	3.40398	-6.60933	4.06219e-10	1.47864e-07	CD	-5.52774	9.14394e-07	0.000486458	UC	1.08159	0.364009	0.999713	-	3.73752	1.83514e-05	0.000975447	IBD
ASV_1172	Firmicutes	Veillonellaceae	Megasphaera micronuciformis	1.53997	-10.6821	3.99721e-17	8.72992e-14	CD	-4.84893	0.000344421	0.0222546	UC	5.83312	4.74459e-05	0.0190489	CD	8.76438	1.09175e-15	2.2632e-12	IBD
ASV_428	Firmicutes	Veillonellaceae	Propionispira uncl.	5.19386	-2.78961	0.000233976	0.00526807	CD	0.609685	0.451512	0.859227	-	3.39929	7.29114e-05	0.0190489	CD	2.02377	0.00228052	0.0291823	IBD										CD>Contr.	UC>Contr.	SC>Contr.
ASV_1789	Firmicutes	Veillonellaceae	Veillonella atypica	1.76433	-2.50002	0.0764295	0.292333	-	-1.19684	0.425919	0.853351	-	1.30318	0.4132	0.999713	-	3.69033	0.00152083	0.0225191	IBD
ASV_614	Firmicutes	Veillonellaceae	Veillonella dispar	5.175	-5.33634	6.6518e-08	1.1175e-05	CD	-3.52766	0.000803376	0.0400373	UC	1.80868	0.104326	0.999713	-	4.06248	9.54038e-07	0.000109873	IBD	IBD>Contr.		UC>Contr.	UC>CD	IBD>Contr.		UC>Contr.	UC>CD
ASV_1027	Firmicutes	Veillonellaceae	Veillonella dispar	3.56456	-3.23355	0.00158531	0.020609	CD	-2.58245	0.0178405	0.222015	-	0.651095	0.572522	0.999713	-	2.92989	0.000629763	0.0116562	IBD
ASV_1056	Firmicutes	Veillonellaceae	Veillonella dispar	3.29266	-2.65151	0.00493632	0.0475693	CD	-2.2211	0.0269911	0.276178	-	0.430414	0.685559	0.999713	-	2.43208	0.00213643	0.0285731	IBD
ASV_1109	Firmicutes	Veillonellaceae	Veillonella parvula	3.86938	-5.29937	0.000231975	0.00526807	CD	-2.04896	0.181664	0.67303	-	3.25041	0.0453975	0.772171	-	4.36092	0.00029177	0.00697634	IBD		Contr.>CD	UC>Contr.	UC>CD						CD>Contr.		SC>Contr.	CD>UC		SC>UC
ASV_118	Firmicutes	Veillonellaceae	Veillonella uncl.	34.5703	-3.17928	3.25939e-16	3.55925e-13	CD	-1.34165	0.00122145	0.0490422	UC	1.83763	2.88365e-05	0.0190489	CD	2.5414	5.51823e-14	5.71965e-11	IBD
ASV_222	Firmicutes	Veillonellaceae	Veillonella uncl.	18.2841	-2.75964	7.7094e-09	1.87081e-06	CD	-2.0544	5.40706e-05	0.00719139	UC	0.70524	0.190562	0.999713	-	2.46108	1.69244e-09	5.76766e-07	IBD										Contr.>CD			UC>CD	SC>CD
ASV_582	Firmicutes	Veillonellaceae	Veillonella uncl.	7.01658	-2.92556	2.20856e-06	0.000178648	CD	-2.36818	0.000320204	0.0222546	UC	0.55738	0.423422	0.999713	-	2.65401	5.15283e-07	6.67613e-05	IBD
ASV_648	Firmicutes	Veillonellaceae	Veillonella uncl.	6.97765	-4.69727	0.000120801	0.00356526	CD	-3.0726	0.0182065	0.224541	-	1.62468	0.238403	0.999713	-	3.57256	0.000465143	0.00945335	IBD	IBD>Contr.		UC>Contr.	UC>CD			UC>Contr.		IBD>Contr.	CD>Contr.	UC>Contr.	SC>Contr.		SC>CD	SC>UC
ASV_717	Firmicutes	Veillonellaceae	Veillonella uncl.	6.43313	-2.79627	0.00026651	0.00570645	CD	-2.13174	0.00904596	0.153998	-	0.664531	0.441964	0.999713	-	2.53729	9.59257e-05	0.00317913	IBD
ASV_922	Firmicutes	Veillonellaceae	Veillonella uncl.	2.77647	-4.72899	0.000867439	0.0130654	CD	-3.78797	0.0122423	0.180779	-	0.941019	0.556782	0.999713	-	3.3604	0.00368655	0.0417608	IBD			Contr.>UC	CD>UC		Contr.>CD		UC>CD
ASV_213	Fusobacteria	Fusobacteriaceae	Fusobacterium nucleatum	18.4966	-5.68165	3.63554e-11	1.98501e-08	CD	-2.43263	0.00780549	0.144435	-	3.24902	0.000784821	0.0930667	-	5.22577	2.9761e-12	2.05649e-09	IBD									IBD>Contr.		UC>Contr.	SC>Contr.	UC>CD	SC>CD
ASV_190	Fusobacteria	Fusobacteriaceae	Fusobacterium uncl.	26.7982	-4.80417	0.000725659	0.0114017	CD	-2.66315	0.0785102	0.469603	-	2.14102	0.182023	0.999713	-	3.91202	0.000987544	0.0163774	IBD
ASV_686	Fusobacteria	Fusobacteriaceae	Fusobacterium uncl.	4.83834	-11.5996	1.61045e-07	2.19826e-05	CD	-7.37123	0.00177271	0.0628722	-	4.22833	0.0906186	0.999614	-	4.622	0.00824438	0.0709153	-
ASV_1844	Proteobacteria	Burkholderiaceae	Burkholderia uncl.	1.85951	-1.49092	0.000436873	0.00808585	CD	-0.313133	0.489834	0.888633	-	1.17779	0.0137624	0.491765	-	1.07937	0.00309738	0.0371148	IBD
ASV_254	Proteobacteria	Enterobacteriaceae	Citrobacter uncl.	22.3436	-1.59676	0.0465831	0.217951	-	-2.58389	0.00249034	0.0779331	-	-0.987132	0.275688	0.999713	-	2.09129	0.00210094	0.0282809	IBD						Contr.>CD		UC>CD			Contr.>UC		CD>UC		SC>UC
ASV_42	Proteobacteria	Enterobacteriaceae	Enterobacteriaceae uncl.	99.9132	-1.39997	0.00493448	0.0475693	CD	-1.04091	0.0496593	0.393172	-	0.359066	0.523034	0.999713	-	1.28128	0.0026104	0.0325458	IBD											UC>Contr.
ASV_86	Proteobacteria	Enterobacteriaceae	Enterobacteriaceae uncl.	60.9291	-2.81255	0.000132509	0.00366329	CD	-1.04207	0.183638	0.674924	-	1.77049	0.0330908	0.722517	-	2.19703	0.000483454	0.00949845	IBD											UC>Contr.	SC>Contr.
ASV_99	Proteobacteria	Enterobacteriaceae	Escherichia/Shigella coli	70.5506	-2.23072	0.0127315	0.0920717	-	-2.85139	0.00278579	0.0823356	-	-0.620679	0.539215	0.999713	-	2.48772	0.00105807	0.0174078	IBD			UC>Contr.		IBD>Contr.	CD>Contr.	Contr.>UC	CD>UC				SC>Contr.		SC>CD
ASV_175	Proteobacteria	Enterobacteriaceae	Escherichia/Shigella coli	33.6777	-3.46275	0.000127564	0.00365746	CD	-2.56358	0.00772943	0.144283	-	0.89917	0.378017	0.999713	-	3.09782	5.16887e-05	0.00206059	IBD			Contr.>UC	CD>UC						Contr.>CD	Contr.>UC		CD>UC	SC>CD	SC>UC
ASV_225	Proteobacteria	Enterobacteriaceae	Escherichia/Shigella coli	25.1208	-1.61104	0.0257129	0.150152	-	-2.29096	0.00289291	0.0843302	-	-0.679914	0.404269	0.999713	-	1.93487	0.00164093	0.0234198	IBD					IBD>Contr.		UC>Contr.				Contr.>UC	SC>Contr.	CD>UC		SC>UC
ASV_1486	Proteobacteria	Enterobacteriaceae	Escherichia/Shigella coli	4.43373	-2.51399	0.0299819	0.164524	-	-3.87601	0.00166727	0.0611871	-	-1.36202	0.296932	0.999713	-	3.2373	0.000844106	0.0145819	IBD												SC>Contr.		SC>CD	SC>UC
ASV_5	Proteobacteria	Enterobacteriaceae	Escherichia/Shigella uncl.	492.575	-0.928324	0.00187898	0.0233164	CD	-0.215385	0.498202	0.895417	-	0.712939	0.0344624	0.73194	-	0.689006	0.00713295	0.0637353	-
ASV_10	Proteobacteria	Enterobacteriaceae	Escherichia/Shigella uncl.	328.92	-1.38448	1.43681e-06	0.00012552	CD	-0.274223	0.370007	0.821204	-	1.11026	0.000618224	0.0799758	-	1.03151	3.01766e-05	0.00141566	IBD
ASV_19	Proteobacteria	Enterobacteriaceae	Escherichia/Shigella uncl.	165.371	-1.65912	0.000186419	0.00473416	CD	-0.708774	0.133861	0.608667	-	0.950349	0.0579762	0.889813	-	1.30865	0.000586344	0.0110499	IBD
ASV_27	Proteobacteria	Enterobacteriaceae	Escherichia/Shigella uncl.	134.325	-1.40762	0.000132424	0.00366329	CD	-0.480429	0.220612	0.716619	-	0.927188	0.0257571	0.626537	-	1.11191	0.000437801	0.00898576	IBD
ASV_160	Proteobacteria	Enterobacteriaceae	Escherichia/Shigella uncl.	36.2817	-1.91281	0.00595497	0.0541902	-	-1.0424	0.159304	0.642324	-	0.870411	0.267603	0.999713	-	1.68442	0.00447825	0.0471239	IBD											Contr.>UC	Contr.>SC	CD>UC	CD>SC
ASV_40	Proteobacteria	Enterobacteriaceae	Klebsiella uncl.	125.857	-2.27103	0.00351568	0.0378239	CD	-0.737375	0.373517	0.824179	-	1.53365	0.0808442	0.962999	-	1.63797	0.0138704	0.0971398	-				CD>UC
ASV_1480	Proteobacteria	Enterobacteriaceae	Morganella morganii	1.38262	-2.93481	0.195116	0.482574	-	-2.2366	0.353851	0.809963	-	0.698203	0.784791	0.999713	-	8.02472	6.58816e-06	0.000485401	IBD
ASV_176	Proteobacteria	Enterobacteriaceae	Proteus uncl.	29.2223	-3.06542	0.002821	0.031434	CD	-3.65337	0.000827412	0.0400373	UC	-0.587949	0.611577	0.999713	-	3.26028	0.000167502	0.00455042	IBD					IBD>Contr.	CD>Contr.	UC>Contr.
ASV_889	Proteobacteria	Enterobacteriaceae	Proteus uncl.	3.39389	-3.72959	0.0214698	0.135017	-	-6.29109	0.000267688	0.0203443	UC	-2.5615	0.16138	0.999713	-	4.29943	0.00136877	0.0207114	IBD
ASV_141	Proteobacteria	Enterobacteriaceae	Raoultella uncl.	44.2031	-2.51954	0.00492085	0.0475693	CD	-0.915876	0.337087	0.801637	-	1.60366	0.112853	0.999713	-	1.79897	0.0184345	0.117223	-										CD>Contr.	UC>Contr.			CD>SC	UC>SC
ASV_408	Proteobacteria	Oxalobacteraceae	Oxalobacter uncl.	11.8687	1.92351	0.000279408	0.00586757	Contr.	1.59104	0.00475644	0.115019	-	-0.332465	0.578157	0.999713	-	-1.85683	4.06387e-05	0.00175508	Contr.										Contr.>CD			UC>CD	SC>CD
ASV_97	Proteobacteria	Pasteurellaceae	Haemophilus parainfluenzae	38.2931	-0.696224	0.0614678	0.259331	-	-1.35475	0.000631383	0.0356199	UC	-0.658522	0.117026	0.999713	-	1.02737	0.00127795	0.0196236	IBD
ASV_255	Proteobacteria	Pasteurellaceae	Haemophilus parainfluenzae	17.9701	-0.806272	0.127947	0.384932	-	-2.41599	1.82566e-05	0.00309091	UC	-1.60972	0.00706287	0.352648	-	1.73675	0.000135327	0.00384291	IBD									IBD>Contr.	CD>Contr.	UC>Contr.	SC>Contr.	UC>CD
ASV_128	Proteobacteria	Pasteurellaceae	Haemophilus uncl.	35.9163	-1.4244	0.000612077	0.0101271	CD	-2.44692	3.23265e-08	6.09298e-05	UC	-1.02252	0.0292626	0.682633	-	1.91359	8.26704e-08	1.42813e-05	IBD
ASV_178	Proteobacteria	Pasteurellaceae	Haemophilus uncl.	26.3384	-0.64543	0.196997	0.484596	-	-1.99367	0.000181548	0.0160972	UC	-1.34824	0.0169291	0.539788	-	1.40107	0.00112735	0.0178574	IBD	Contr.>IBD	Contr.>CD
ASV_1097	Proteobacteria	Pasteurellaceae	Haemophilus uncl.	2.70191	-2.61725	0.0295166	0.162379	-	-3.09623	0.015582	0.209863	-	-0.478975	0.723884	0.999713	-	2.8675	0.00439946	0.0468863	IBD						Contr.>CD		UC>CD
ASV_145	Proteobacteria	Rhodospirillaceae	Aestuariispira uncl.	31.6854	2.17937	0.00141977	0.0191406	Contr.	1.91807	0.00836284	0.149547	-	-0.2613	0.734775	0.999713	-	-2.0815	0.000343527	0.00785622	Contr.	Contr.>IBD	Contr.>CD	Contr.>UC						IBD>Contr.	CD>Contr.	UC>Contr.	SC>Contr.

## Sheet: Table S11
F1					Contr./CD				Contr./UC				CD/UC				IBD/Healthy				MN				MR				SIC
ASV	Phylum	Family	Species	baseMean	log2FoldChange	P	P(FDR)	Max	log2FoldChange	P	P(FDR)	Max	log2FoldChange	P	P(FDR)	Max	log2FoldChange	P	P(FDR)	Max	Contr./IBD	Contr./CD	Contr./UC	CD/UC	Contr./IBD	Contr./CD	Contr./UC	CD/UC	Contr./IBD	Contr./CD	Contr./UC	Contr./SC	CD/UC	CD/SC	UC/SC
ASV_1945	Actinobacteria	Coriobacteriaceae	Collinsella uncl.	0.602283	-10.904	0.00123164	0.0416573	CD	-2.90137	0.470376	1	-	8.00266	0.070231	1	-	-	-	-	-
ASV_5595	Actinobacteria	Coriobacteriaceae	Senegalimassilia uncl.	1.38002	13.8631	4.0025e-05	0.0028408	Contr.	6.77162	0.0920008	1	-	-7.09152	0.108794	1	-	-	-	-	-
ASV_332	Actinobacteria	Propionibacteriaceae	Propionibacterium acnes	13.3231	-5.68574	2.31798e-08	2.81055e-06	CD	-3.8841	0.00138559	0.0760765	-	1.80164	0.175741	1	-	4.89526	1.99449e-08	3.95194e-06	IBD
ASV_1082	Bacteria uncl.	Bacteria uncl.	Bacteria uncl.	6.27232	3.8902	0.248949	0.942056	-	3.62249	0.367299	1	-	0	1	1	-	-30	1.37309e-29	1.90448e-26	Contr.
ASV_611	Bacteroidetes	Bacteroidaceae	Bacteroides stercoris	7.76535	-11.4167	3.99179e-05	0.0028408	CD	1.31242	0.692052	1	-	12.7291	0.000474629	0.0219233	CD	4.29611	0.0487042	0.339778	-		CD>Contr.	Contr.>UC	CD>UC					IBD>Contr.		UC>Contr.	SC>Contr.	UC>CD		UC>SC
ASV_124	Bacteroidetes	Bacteroidaceae	Bacteroides uncl.	35.975	-9.15818	0.00662963	0.136824	-	-12.651	0.00162816	0.0861443	-	-3.49278	0.429024	1	-	9.97294	0.0005982	0.0202367	IBD									Contr.>IBD	Contr.>CD	Contr.>UC	Contr.>SC
ASV_1249	Bacteroidetes	Bacteroidaceae	Bacteroides uncl.	1.54704	12.5854	0.000192286	0.00904374	Contr.	6.78102	0.0914798	1	-	-5.80437	0.189218	1	-	-	-	-	-	Contr.>IBD	Contr.>CD		UC>CD	Contr.>IBD	Contr.>CD	Contr.>UC					SC>Contr.		SC>CD	SC>UC
ASV_1583	Bacteroidetes	Bacteroidaceae	Bacteroides uncl.	4.26137	-1.11044	0.742063	0.999755	-	28.4579	1.44514e-12	1.45012e-10	Contr.	29.5684	2.26192e-11	1.71656e-09	CD	-6.66853	0.0165562	0.199682	-
ASV_323	Bacteroidetes	Bacteroidaceae	Bacteroides uncl.	7.80384	8.0077	0.0176272	0.263052	-	37.7414	5.95225e-21	9.6228e-19	Contr.	29.7337	1.765e-11	1.60505e-09	CD	-10.7843	0.000147452	0.00757466	Contr.											Contr.>UC		CD>UC		SC>UC
ASV_370	Bacteroidetes	Bacteroidaceae	Bacteroides uncl.	9.97698	-0.240678	0.942304	0.999755	-	29.3205	1.40246e-13	1.51154e-11	Contr.	29.5612	1.19787e-11	1.45241e-09	CD	-1.37866	0.600616	0.897086	-										CD>Contr.			CD>UC	CD>SC
ASV_426	Bacteroidetes	Bacteroidaceae	Bacteroides uncl.	11.2904	-4.86286	0.00370653	0.0942652	-	-2.93491	0.14125	1	-	1.92795	0.379223	1	-	4.40812	0.0016282	0.0401063	IBD						CD>Contr.		CD>UC
ASV_583	Bacteroidetes	Bacteroidaceae	Bacteroides uncl.	2.28375	-2.51094	0.399031	0.999755	-	27.2472	1.61873e-14	1.81173e-12	Contr.	29.7581	2.41587e-14	4.68679e-12	CD	1.00985	0.662391	0.906813	-		CD>Contr.	Contr.>UC	CD>UC
ASV_772	Bacteroidetes	Bacteroidaceae	Bacteroides uncl.	6.87185	22.2589	4.29777e-11	7.35677e-09	Contr.	-7.7411	0.0539728	1	-	-30	1.14252e-11	1.45241e-09	UC	1.0947	0.706913	0.915751	-
ASV_919	Bacteroidetes	Bacteroidaceae	Bacteroides uncl.	2.89431	-4.3946	0.19256	0.862656	-	25.1822	3.74381e-10	3.30136e-08	Contr.	29.5768	2.20379e-11	1.71656e-09	CD	2.52703	0.38537	0.788097	-
ASV_238	Bacteroidetes	Bacteroidales uncl.	Bacteroidales uncl.	13.0922	5.77199	0.000434999	0.0178288	Contr.	2.94052	0.131439	1	-	-2.83147	0.187433	1	-	-4.18282	0.00227556	0.0487081	Contr.		CD>Contr.	UC>Contr.			CD>Contr.	UC>Contr.
ASV_420	Bacteroidetes	Porphyromonadaceae	Barnesiella uncl.	5.17788	11.3174	0.000161402	0.00809793	Contr.	-4.85446	0.173528	1	-	-16.1719	3.80325e-05	0.00197633	UC	0.463743	0.847786	0.958357	-									Contr.>IBD	Contr.>CD	Contr.>UC	Contr.>SC
ASV_570	Bacteroidetes	Porphyromonadaceae	Barnesiella uncl.	7.1163	4.31467	0.0481138	0.472904	-	34.0989	3.02274e-39	2.19904e-36	Contr.	29.7842	2.37791e-25	1.15329e-22	CD	-4.20687	0.0179404	0.209104	-
ASV_852	Bacteroidetes	Porphyromonadaceae	Barnesiella uncl.	5.67658	9.86049	0.00110328	0.0391529	Contr.	10.1013	0.00500768	0.200844	-	0.240784	0.951514	1	-	-9.67287	3.31294e-05	0.00208866	Contr.					IBD>Contr.		UC>Contr.	UC>CD		CD>Contr.			CD>UC	CD>SC
ASV_6448	Bacteroidetes	Porphyromonadaceae	Butyricimonas uncl.	0.360468	17.7113	1.55155e-07	1.73655e-05	Contr.	36.7273	6.49281e-20	9.44704e-18	Contr.	0	1	1	-	-	-	-	-												Contr.>SC	UC>CD	CD>SC	UC>SC
ASV_1746	Bacteroidetes	Porphyromonadaceae	Coprobacter uncl.	1.78668	23.884	2.65498e-13	7.02364e-11	Contr.	-0.0262304	0.994617	1	-	-23.9102	2.28027e-08	1.3542e-06	UC	-	-	-	-									Contr.>IBD						UC>SC
ASV_1324	Bacteroidetes	Porphyromonadaceae	Odoribacter uncl.	3.1109	1.76797	0.306439	0.999755	-	31.6779	4.18593e-53	1.21811e-49	Contr.	29.91	1.31984e-39	3.84073e-36	CD	-2.90092	0.0441906	0.333111	-			Contr.>UC	CD>UC			Contr.>UC	CD>UC							SC>UC
ASV_1503	Bacteroidetes	Porphyromonadaceae	Parabacteroides uncl.	2.8569	12.7669	6.43935e-05	0.00435779	Contr.	8.18348	0.0314569	0.810317	-	-4.58343	0.27355	1	-	-10.0162	4.48255e-05	0.00270317	Contr.												SC>Contr.		SC>CD	SC>UC
ASV_1074	Bacteroidetes	Prevotellaceae	Paraprevotella uncl.	4.63567	-4.83419	0.151756	0.788364	-	24.647	8.72769e-10	7.46987e-08	Contr.	29.4812	2.55982e-11	1.86227e-09	CD	1.1485	0.68582	0.910098	-									Contr.>IBD
ASV_11748	Bacteroidetes	Prevotellaceae	Prevotella uncl.	0.79779	-11.4214	0.000711746	0.0276158	CD	-6.12917	0.127283	1	-	5.2922	0.231197	1	-	-	-	-	-
ASV_12534	Bacteroidetes	Prevotellaceae	Prevotella uncl.	0.709935	-8.26834	0.0142649	0.229177	-	21.2892	1.18675e-07	9.08804e-06	Contr.	29.5576	2.30054e-11	1.71656e-09	CD	-	-	-	-
ASV_471	Bacteroidetes	Prevotellaceae	Prevotella uncl.	9.53656	9.9356	0.000192685	0.00904374	Contr.	-1.81658	0.56631	1	-	-11.7522	0.000751997	0.032181	UC	-6.89743	0.00182585	0.0418958	Contr.							UC>Contr.
ASV_625	Bacteroidetes	Prevotellaceae	Prevotella uncl.	6.28807	26.7746	2.15899e-15	8.29565e-13	Contr.	-0.138936	0.972411	1	-	-26.9135	1.14007e-09	7.54003e-08	UC	-7.24242	0.012897	0.167178	-
ASV_632	Bacteroidetes	Prevotellaceae	Prevotella uncl.	4.38258	5.58756	0.0977377	0.664519	-	35.3251	1.50676e-18	1.90638e-16	Contr.	29.7375	1.75397e-11	1.60505e-09	CD	-2.61797	0.368566	0.776901	-			Contr.>UC	CD>UC					Contr.>IBD	Contr.>CD	Contr.>UC	Contr.>SC
ASV_637	Bacteroidetes	Prevotellaceae	Prevotella uncl.	15.2018	10.9426	0.00118037	0.0408914	Contr.	8.42389	0.0359898	0.868387	-	-2.51867	0.568805	1	-	-10.3983	0.000354528	0.0143819	Contr.
ASV_13695	Bacteroidetes	Prevotellaceae	Prevotellaceae uncl.	0.582746	-11.2132	0.000889719	0.0327732	CD	-6.04917	0.132328	1	-	5.164	0.242702	1	-	-	-	-	-
ASV_481	Bacteroidetes	Prevotellaceae	Prevotellaceae uncl.	6.88983	3.67764	0.275672	0.981891	-	4.49042	0.263809	1	-	0.812777	0.854142	1	-	-11.3913	1.59175e-05	0.00122653	Contr.									Contr.>IBD	Contr.>CD	Contr.>UC	Contr.>SC			UC>SC
ASV_140	Bacteroidetes	Rikenellaceae	Alistipes indistinctus	26.8533	1.70906	0.00125991	0.041663	Contr.	1.18996	0.0593091	1	-	-0.519101	0.454687	1	-	-1.469	0.00125311	0.0340797	Contr.
ASV_31	Bacteroidetes	Rikenellaceae	Alistipes shahii	130.325	1.49741	0.00120319	0.0411914	Contr.	1.0485	0.0568769	1	-	-0.448911	0.458629	1	-	-1.29148	0.00117876	0.0330561	Contr.
ASV_246	Bacteroidetes	Rikenellaceae	Alistipes uncl.	18.1559	12.6768	0.000172363	0.00850128	Contr.	-6.21515	0.12162	1	-	-18.8919	1.90292e-05	0.00100682	UC	0.541307	0.852436	0.958357	-		Contr.>CD	UC>Contr.	UC>CD
ASV_296	Bacteroidetes	Rikenellaceae	Alistipes uncl.	15.5401	5.50113	0.00232846	0.0713243	-	7.65137	0.000384837	0.0248861	Contr.	2.15024	0.36471	1	-	-5.52432	0.000206034	0.00952563	Contr.
ASV_327	Bacteroidetes	Rikenellaceae	Alistipes uncl.	23.7865	27.6228	2.76859e-16	1.61132e-13	Contr.	-2.37716	0.553992	1	-	-30	1.14346e-11	1.45241e-09	UC	-3.4637	0.234326	0.665492	-
ASV_510	Firmicutes	Acidaminococcaceae	Acidaminococcus uncl.	16.1599	-13.2523	8.51032e-05	0.00526915	CD	-3.98964	0.320827	1	-	9.2627	0.0360446	0.749212	-	10.6939	8.7085e-05	0.00503279	IBD									IBD>Contr.				CD>UC	CD>SC
ASV_1862	Firmicutes	Acidaminococcaceae	Phascolarctobacterium uncl.	3.32804	11.72	0.000516783	0.0206005	Contr.	-8.14114	0.0426631	0.947706	-	-19.8611	6.98212e-06	0.000383358	UC	2.75108	0.344787	0.762409	-
ASV_1903	Firmicutes	Carnobacteriaceae	Granulicatella uncl.	2.19253	-2.61291	0.00206301	0.0645522	-	-3.15583	0.00173802	0.0872007	-	-0.542926	0.622675	1	-	2.81499	9.21905e-05	0.00507553	IBD												Contr.>SC		CD>SC	UC>SC
ASV_195	Firmicutes	Clostridiaceae 1	Clostridium sensu stricto butyricum	11.18	-15.1438	4.14855e-11	7.35677e-09	CD	-8.16098	0.00285928	0.128359	-	6.98283	0.0201979	0.486336	-	12.6216	1.46105e-11	6.75493e-09	IBD											UC>Contr.
ASV_1239	Firmicutes	Clostridiaceae 1	Clostridium sensu stricto perfringens	14.4333	-12.9101	0.000129553	0.00698148	CD	-15.9619	7.03687e-05	0.00476216	UC	-3.0518	0.489478	1	-	14.5133	4.9543e-07	7.63512e-05	IBD
ASV_1301	Firmicutes	Clostridiaceae 1	Clostridium sensu stricto perfringens	10.9834	-10.8799	0.000101955	0.00581741	CD	-14.973	7.02651e-06	0.000498711	UC	-4.09312	0.263957	1	-	5.1004	0.0191055	0.211994	-											UC>Contr.
ASV_117	Firmicutes	Clostridiales uncl.	Clostridiales uncl.	59.4675	2.25246	0.000410701	0.0174543	Contr.	1.192	0.116226	1	-	-1.06045	0.204067	1	-	-1.78306	0.00119164	0.0330561	Contr.	Contr.>IBD	Contr.>CD	Contr.>UC
ASV_1174	Firmicutes	Clostridiales uncl.	Clostridiales uncl.	2.96464	27.4046	4.70476e-16	2.28181e-13	Contr.	40.814	3.17024e-24	9.22539e-22	Contr.	0	1	1	-	-27.2511	9.78451e-24	6.78556e-21	Contr.	Contr.>IBD	Contr.>CD		UC>CD		Contr.>CD		UC>CD
ASV_1448	Firmicutes	Clostridiales uncl.	Clostridiales uncl.	7.9576	25.8125	2.0763e-14	6.04203e-12	Contr.	-2.20559	0.583123	1	-	-28.018	2.34282e-10	1.58549e-08	UC	-0.360708	0.896845	0.97344	-	Contr.>IBD	Contr.>CD	Contr.>UC
ASV_177	Firmicutes	Clostridiales uncl.	Clostridiales uncl.	36.5436	3.95188	0.000310641	0.0143487	Contr.	1.04353	0.423264	1	-	-2.90834	0.0426123	0.821203	-	-1.99326	0.0354334	0.307743	-	Contr.>IBD		Contr.>UC	CD>UC					Contr.>IBD	Contr.>CD
ASV_247	Firmicutes	Clostridiales uncl.	Clostridiales uncl.	17.851	2.56739	0.300945	0.998573	-	32.3066	1.00725e-27	4.18729e-25	Contr.	29.7392	6.66392e-20	1.76291e-17	CD	-6.03682	0.00342066	0.0649925	-					IBD>Contr.	CD>Contr.	UC>Contr.		Contr.>IBD	Contr.>CD		Contr.>SC	UC>CD		UC>SC
ASV_3449	Firmicutes	Clostridiales uncl.	Clostridiales uncl.	1.74378	30	6.30379e-19	4.58601e-16	Contr.	14.1188	0.000444279	0.0281055	Contr.	-15.8812	0.000329329	0.0157106	UC	-	-	-	-
ASV_4097	Firmicutes	Clostridiales uncl.	Clostridiales uncl.	1.03065	21.8653	1.65141e-51	4.8056e-48	Contr.	0.384651	0.82296	1	-	-21.4807	8.61055e-30	6.26417e-27	UC	-	-	-	-
ASV_578	Firmicutes	Clostridiales uncl.	Clostridiales uncl.	16.5135	6.07059	0.0087112	0.161839	-	4.19977	0.127226	1	-	-1.87082	0.537115	1	-	-5.72773	0.00239218	0.0495218	Contr.			Contr.>UC	CD>UC		Contr.>CD		UC>CD
ASV_660	Firmicutes	Clostridiales uncl.	Clostridiales uncl.	9.88699	3.4738	0.00127681	0.0417473	Contr.	1.42031	0.267509	1	-	-2.0535	0.145656	1	-	-2.35718	0.0104169	0.146346	-										CD>Contr.	UC>Contr.			CD>SC	UC>SC
ASV_671	Firmicutes	Clostridiales uncl.	Clostridiales uncl.	5.06211	3.01148	0.000413865	0.0174543	Contr.	0.0216461	0.982871	1	-	-2.98983	0.00725385	0.239872	-	-1.2006	0.104508	0.477123	-
ASV_816	Firmicutes	Clostridiales uncl.	Clostridiales uncl.	6.31222	4.89747	1.41103e-05	0.00117317	Contr.	0.511075	0.701521	1	-	-4.3864	0.00290371	0.109738	-	-2.00993	0.0376674	0.310218	-									Contr.>IBD	Contr.>CD		Contr.>SC		CD>SC	UC>SC
ASV_848	Firmicutes	Clostridiales uncl.	Clostridiales uncl.	2.39477	6.45842	5.28502e-05	0.00366176	Contr.	-0.582131	0.758662	1	-	-7.04055	0.000750054	0.032181	UC	-1.07306	0.409972	0.803152	-
ASV_1438	Firmicutes	Erysipelotrichaceae	Catenibacterium mitsuokai	3.95745	-13.0699	3.39749e-05	0.00253505	CD	-10.7966	0.00403911	0.17285	-	2.27331	0.581979	1	-	2.98603	0.21645	0.642451	-										CD>Contr.			CD>UC	CD>SC
ASV_193	Firmicutes	Erysipelotrichaceae	Clostridium XVIII ramosum	23.6298	-2.00889	0.00012793	0.00698148	CD	-0.58402	0.350329	1	-	1.42487	0.0380317	0.779383	-	1.55041	0.000635263	0.0205656	IBD												SC>Contr.
ASV_440	Firmicutes	Firmicutes uncl.	Firmicutes uncl. uncl.	9.67024	5.46686	7.06903e-05	0.0046752	Contr.	-0.67629	0.677938	1	-	-6.14315	0.000631053	0.0278237	UC	-0.872286	0.478506	0.841176	-			Contr.>UC	CD>UC		Contr.>CD		UC>CD			UC>Contr.		UC>CD		UC>SC
ASV_946	Firmicutes	Firmicutes uncl.	Firmicutes uncl. uncl.	8.30245	6.02918	0.0360151	0.382496	-	4.01517	0.240799	1	-	-2.014	0.592963	1	-	-7.86958	0.000583902	0.0202367	Contr.						Contr.>CD		UC>CD
ASV_3008	Firmicutes	Lachnospiraceae	Anaerostipes uncl.	1.64802	-4.28037	0.0557133	0.511438	-	25.7196	5.39386e-22	1.12115e-19	Contr.	30	1.48059e-24	5.38565e-22	CD	-	-	-	-
ASV_599	Firmicutes	Lachnospiraceae	Blautia hansenii	2.08599	-4.03457	0.00124542	0.0416573	CD	-1.57494	0.291258	1	-	2.45963	0.1328	1	-	3.35596	0.00147365	0.0393067	IBD
ASV_4498	Firmicutes	Lachnospiraceae	Blautia uncl.	0.645647	10.1865	0.00013441	0.00709225	Contr.	-1.98083	0.532645	1	-	-12.1673	0.00049533	0.0225221	UC	-	-	-	-
ASV_1506	Firmicutes	Lachnospiraceae	Butyrivibrio uncl.	4.69733	23.9184	1.37721e-12	3.33974e-10	Contr.	-1.43129	0.721596	1	-	-25.3497	9.71123e-09	6.0127e-07	UC	-0.638415	0.826437	0.958357	-
ASV_103	Firmicutes	Lachnospiraceae	Clostridium XlVa clostridioforme	31.7632	-4.41303	1.22537e-10	1.92134e-08	CD	-1.02114	0.211535	1	-	3.39188	0.00015706	0.0077465	CD	3.64175	1.6379e-09	5.67943e-07	IBD									IBD>Contr.	CD>Contr.	UC>Contr.	SC>Contr.
ASV_1247	Firmicutes	Lachnospiraceae	Clostridium XlVa scindens	2.92574	-4.84029	0.000145723	0.00743954	CD	-2.09049	0.16957	1	-	2.74979	0.0994366	1	-	3.36629	0.00164821	0.0401063	IBD
ASV_171	Firmicutes	Lachnospiraceae	Clostridium XlVa uncl.	23.7279	-2.4471	0.000473358	0.0191316	CD	-0.763485	0.360012	1	-	1.68361	0.066313	1	-	2.11581	0.000460648	0.0168137	IBD									IBD>Contr.	CD>Contr.	Contr.>UC	SC>Contr.	CD>UC		SC>UC
ASV_4129	Firmicutes	Lachnospiraceae	Clostridium XlVa uncl.	0.325192	-0.325263	0.923235	0.999755	-	29.3126	3.0737e-13	3.19446e-11	Contr.	29.6379	2.04638e-11	1.71656e-09	CD	-	-	-	-
ASV_489	Firmicutes	Lachnospiraceae	Clostridium XlVa uncl.	6.75297	-3.85352	0.000375805	0.0165696	CD	-1.16749	0.366042	1	-	2.68603	0.0582244	0.957249	-	3.16706	0.000684233	0.0210896	IBD										CD>Contr.	UC>Contr.	SC>Contr.
ASV_534	Firmicutes	Lachnospiraceae	Clostridium XlVa uncl.	7.46897	-5.06983	1.04936e-06	0.000105298	CD	-1.38491	0.263964	1	-	3.68492	0.00669879	0.224063	-	4.18808	3.33356e-06	0.000342331	IBD
ASV_6148	Firmicutes	Lachnospiraceae	Clostridium XlVa uncl.	0.296766	5.17547	0.125309	0.732228	-	-18.4221	4.53156e-06	0.000329671	UC	-23.5976	9.3396e-08	5.32907e-06	UC	-	-	-	-
ASV_856	Firmicutes	Lachnospiraceae	Clostridium XlVa uncl.	4.23842	-2.7665	0.000136483	0.00709225	CD	-0.967531	0.26388	1	-	1.79897	0.0579629	0.957249	-	2.22324	0.000373287	0.0143819	IBD
ASV_972	Firmicutes	Lachnospiraceae	Clostridium XlVa uncl.	3.94577	-13.386	1.41712e-11	2.74921e-09	CD	-7.522	0.00145307	0.0783044	-	5.86405	0.0238594	0.542429	-	4.12028	0.00894242	0.136218	-
ASV_1827	Firmicutes	Lachnospiraceae	Clostridium XlVb uncl.	0.872945	-5.4567	0.105764	0.676322	-	22.9826	1.08433e-08	8.76496e-07	Contr.	28.4393	1.24704e-10	8.64022e-09	CD	-	-	-	-
ASV_123	Firmicutes	Lachnospiraceae	Lachnospiraceae uncl.	38.3051	2.22607	9.43897e-05	0.0055168	Contr.	0.867181	0.201103	1	-	-1.35889	0.0687372	1	-	-1.53714	0.00177069	0.0416263	Contr.	Contr.>IBD		Contr.>UC						Contr.>IBD	Contr.>CD	Contr.>UC
ASV_1241	Firmicutes	Lachnospiraceae	Lachnospiraceae uncl.	7.9422	6.899	0.000881475	0.0327732	Contr.	-2.62654	0.286438	1	-	-9.52554	0.000447465	0.021002	UC	1.48788	0.386312	0.788097	-						CD>Contr.	UC>Contr.
ASV_1461	Firmicutes	Lachnospiraceae	Lachnospiraceae uncl.	1.25727	-29.5718	3.67992e-24	3.56952e-21	CD	-35.516	1.34727e-24	4.35618e-22	UC	-5.9443	0.119324	1	-	-	-	-	-											UC>Contr.				UC>SC
ASV_2083	Firmicutes	Lachnospiraceae	Lachnospiraceae uncl.	1.40425	9.82811	0.000430685	0.0178288	Contr.	-11.225	0.000725401	0.0439775	UC	-21.0531	8.35321e-09	5.28431e-07	UC	-	-	-	-
ASV_352	Firmicutes	Lachnospiraceae	Lachnospiraceae uncl.	11.0234	-1.90521	0.00449181	0.105413	-	-1.58057	0.0477739	1	-	0.324642	0.711387	1	-	1.7499	0.00228686	0.0487081	IBD	IBD>Contr.							UC>CD
ASV_4048	Firmicutes	Lachnospiraceae	Lachnospiraceae uncl.	0.901327	21.7152	1.25448e-10	1.92134e-08	Contr.	-1.31375	0.743614	1	-	-23.029	1.87994e-07	1.05205e-05	UC	-	-	-	-
ASV_4164	Firmicutes	Lachnospiraceae	Lachnospiraceae uncl.	1.75635	19.2617	1.16206e-08	1.47026e-06	Contr.	-10.7383	0.00748769	0.282976	-	-30	1.11849e-11	1.45241e-09	UC	-	-	-	-
ASV_4207	Firmicutes	Lachnospiraceae	Lachnospiraceae uncl.	0.583009	18.1014	8.25812e-08	9.61246e-06	Contr.	-5.588	0.164235	1	-	-23.6894	8.33716e-08	4.85223e-06	UC	-	-	-	-
ASV_4345	Firmicutes	Lachnospiraceae	Lachnospiraceae uncl.	1.34883	5.98209	0.0763127	0.589045	-	35.7384	6.01964e-19	7.96235e-17	Contr.	29.7563	1.70976e-11	1.60505e-09	CD	-	-	-	-
ASV_468	Firmicutes	Lachnospiraceae	Lachnospiraceae uncl.	10.1288	2.13343	0.00113541	0.0398079	Contr.	0.502309	0.518874	1	-	-1.63112	0.0572593	0.957249	-	-1.3048	0.0208944	0.228193	-	Contr.>IBD
ASV_55	Firmicutes	Lachnospiraceae	Lachnospiraceae uncl.	87.8501	1.46914	3.03006e-05	0.00232039	Contr.	0.589907	0.159384	1	-	-0.879229	0.0566458	0.957249	-	-1.07713	0.000409044	0.0153336	Contr.	Contr.>IBD
ASV_64	Firmicutes	Lachnospiraceae	Lachnospiraceae uncl.	95.9085	1.40648	0.000105008	0.00587639	Contr.	1.13395	0.00863854	0.310348	-	-0.272532	0.566195	1	-	-1.30175	2.97329e-05	0.00196379	Contr.
ASV_361	Firmicutes	Lachnospiraceae	Roseburia uncl.	11.4838	-3.95468	6.19439e-06	0.000546233	CD	-3.02871	0.0036308	0.157696	-	0.92597	0.417998	1	-	3.63533	1.21689e-06	0.000153439	IBD			Contr.>UC	CD>UC					IBD>Contr.	CD>Contr.	UC>Contr.	SC>Contr.
ASV_4908	Firmicutes	Lachnospiraceae	Roseburia uncl.	0.737414	23.7933	1.81661e-12	4.06641e-10	Contr.	-0.99226	0.80496	1	-	-24.7856	2.06591e-08	1.25246e-06	UC	-	-	-	-
ASV_2534	Firmicutes	Lactobacillaceae	Lactobacillus sakei	0.746517	-2.64128	0.177222	0.831714	-	27.2502	1.80896e-31	8.77345e-29	Contr.	29.8914	2.38022e-31	3.46321e-28	CD	-	-	-	-
ASV_155	Firmicutes	Lactobacillaceae	Lactobacillus uncl.	15.0027	-9.9102	1.65408e-05	0.00130091	CD	-7.71304	0.00486384	0.200844	-	2.19716	0.46548	1	-	8.65897	3.4554e-06	0.000342331	IBD		CD>Contr.	UC>Contr.				UC>Contr.	UC>CD
ASV_1881	Firmicutes	Lactobacillaceae	Lactobacillus uncl.	0.575437	-3.07826	0.188865	0.858067	-	26.783	9.0401e-22	1.75378e-19	Contr.	29.8612	2.37617e-22	7.68294e-20	CD	-	-	-	-
ASV_878	Firmicutes	Ruminococcaceae	Clostridium IV uncl.	4.39081	3.18283	0.34555	0.999755	-	33.0323	2.06758e-16	2.40667e-14	Contr.	29.8495	1.4741e-11	1.59542e-09	CD	-4.48612	0.123494	0.51799	-
ASV_1287	Firmicutes	Ruminococcaceae	Faecalibacterium uncl.	2.57205	21.5245	1.822e-10	2.651e-08	Contr.	-7.4918	0.0622178	1	-	-29.0163	5.23076e-11	3.71257e-09	UC	0.746355	0.797736	0.946501	-
ASV_1616	Firmicutes	Ruminococcaceae	Faecalibacterium uncl.	2.6819	0.15105	0.941705	0.999755	-	29.8876	8.36991e-34	4.87129e-31	Contr.	29.7365	5.49725e-28	3.1994e-25	CD	-0.564051	0.742237	0.925231	-									IBD>Contr.	CD>Contr.		SC>Contr.	CD>UC		SC>UC
ASV_1657	Firmicutes	Ruminococcaceae	Faecalibacterium uncl.	1.7529	0.578685	0.816822	0.999755	-	29.9868	7.59956e-24	2.01043e-21	Contr.	29.4081	2.75656e-19	6.68465e-17	CD	-	-	-	-
ASV_1709	Firmicutes	Ruminococcaceae	Faecalibacterium uncl.	3.50687	26.7223	2.28059e-15	8.29565e-13	Contr.	-3.27774	0.413974	1	-	-30	1.08039e-11	1.45241e-09	UC	0.549327	0.834838	0.958357	-
ASV_1710	Firmicutes	Ruminococcaceae	Faecalibacterium uncl.	2.28526	-3.15084	0.350346	0.999755	-	26.4319	4.86138e-11	4.42081e-09	Contr.	29.5827	2.21032e-11	1.71656e-09	CD	1.79433	0.484394	0.843846	-									Contr.>IBD	Contr.>CD	Contr.>UC	Contr.>SC
ASV_183	Firmicutes	Ruminococcaceae	Faecalibacterium uncl.	33.7715	2.11076	0.00435506	0.103943	-	-2.21845	0.0117036	0.382669	-	-4.32921	7.87375e-06	0.000424308	UC	0.827242	0.211094	0.642451	-
ASV_2406	Firmicutes	Ruminococcaceae	Faecalibacterium uncl.	2.10997	-16.2979	1.3714e-06	0.000133026	CD	-21.3973	1.005e-07	7.90416e-06	UC	-5.09938	0.24852	1	-	2.90965	0.317632	0.741129	-
ASV_675	Firmicutes	Ruminococcaceae	Faecalibacterium uncl.	5.73043	4.84038	0.0013327	0.0430907	Contr.	0.489534	0.784327	1	-	-4.35085	0.0274095	0.599711	-	-2.52554	0.0486132	0.339778	-												Contr.>SC		CD>SC	UC>SC
ASV_649	Firmicutes	Ruminococcaceae	Intestinimonas uncl.	8.91837	2.3284	0.000586263	0.0230544	Contr.	0.191039	0.811694	1	-	-2.13736	0.0157255	0.435821	-	-0.683868	0.253174	0.687186	-											Contr.>UC		CD>UC		SC>UC
ASV_1105	Firmicutes	Ruminococcaceae	Oscillibacter uncl.	7.8988	13.3593	7.53292e-05	0.00476539	Contr.	43.0129	9.95646e-27	3.62166e-24	Contr.	29.6536	2.0068e-11	1.71656e-09	CD	-15.8907	4.86458e-08	8.43397e-06	Contr.						CD>Contr.	Contr.>UC	CD>UC
ASV_126	Firmicutes	Ruminococcaceae	Oscillibacter uncl.	31.6302	2.20601	7.43252e-05	0.00476539	Contr.	0.485524	0.463247	1	-	-1.72048	0.0182247	0.471801	-	-1.29696	0.00713126	0.116365	-
ASV_1339	Firmicutes	Ruminococcaceae	Oscillibacter uncl.	3.82149	4.75469	0.0315342	0.355949	-	34.6932	1.44047e-39	1.39726e-36	Contr.	29.9385	5.54941e-25	2.30697e-22	CD	-6.16752	0.000591171	0.0202367	Contr.	Contr.>IBD	Contr.>CD	Contr.>UC						IBD>Contr.	CD>Contr.		SC>Contr.	CD>UC		SC>UC
ASV_157	Firmicutes	Ruminococcaceae	Oscillibacter uncl.	29.3355	2.70345	9.29968e-05	0.0055168	Contr.	1.06831	0.194178	1	-	-1.63514	0.0710382	1	-	-1.9523	0.00108704	0.0314109	Contr.
ASV_479	Firmicutes	Ruminococcaceae	Oscillibacter uncl.	5.83024	1.74848	0.00435775	0.103943	-	2.29891	0.00173641	0.0872007	-	0.550434	0.495597	1	-	-1.77304	0.000752874	0.0224318	Contr.
ASV_581	Firmicutes	Ruminococcaceae	Oscillibacter uncl.	7.19967	4.26017	0.00170579	0.0539548	-	4.53337	0.00514949	0.2025	-	0.273196	0.878338	1	-	-4.42162	9.51434e-05	0.00507553	Contr.
ASV_106	Firmicutes	Ruminococcaceae	Ruminococcaceae uncl.	58.5098	-0.385156	0.131673	0.751312	-	0.709303	0.0199651	0.589684	-	1.09446	0.00108903	0.0452726	CD	0.119372	0.591239	0.897086	-
ASV_1357	Firmicutes	Ruminococcaceae	Ruminococcaceae uncl.	5.88581	2.84076	0.350992	0.999755	-	32.4197	4.14606e-19	5.74526e-17	Contr.	29.579	1.27114e-13	2.31189e-11	CD	-1.26525	0.597949	0.897086	-
ASV_1755	Firmicutes	Ruminococcaceae	Ruminococcaceae uncl.	0.7897	20.9913	5.04585e-10	6.67429e-08	Contr.	-9.00872	0.0248677	0.68269	-	-30	1.1226e-11	1.45241e-09	UC	-	-	-	-	Contr.>IBD	Contr.>CD	Contr.>UC		Contr.>IBD	Contr.>CD	Contr.>UC
ASV_2973	Firmicutes	Ruminococcaceae	Ruminococcaceae uncl.	2.34255	8.36461	0.0131859	0.216785	-	38.1403	2.3281e-21	4.23423e-19	Contr.	29.7757	1.65483e-11	1.60505e-09	CD	-3.53603	0.202455	0.635307	-										Contr.>CD		Contr.>SC	UC>CD		UC>SC
ASV_3027	Firmicutes	Ruminococcaceae	Ruminococcaceae uncl.	0.975974	23.0418	8.72753e-12	1.81408e-09	Contr.	9.77586	0.0150113	0.469709	-	-13.266	0.00270193	0.103455	-	-	-	-	-										CD>Contr.				CD>SC
ASV_3410	Firmicutes	Ruminococcaceae	Ruminococcaceae uncl.	0.937376	3.77951	0.0598634	0.529491	-	33.7784	2.9525e-45	4.29588e-42	Contr.	29.9988	4.50606e-30	4.37088e-27	CD	-	-	-	-
ASV_511	Firmicutes	Ruminococcaceae	Ruminococcaceae uncl.	10.3152	24.9616	8.73964e-34	1.27162e-30	Contr.	-0.417461	0.864513	1	-	-25.3791	4.7095e-21	1.37046e-18	UC	-2.21919	0.214182	0.642451	-	Contr.>IBD	Contr.>CD	Contr.>UC			CD>Contr.		CD>UC	IBD>Contr.			SC>Contr.		SC>CD	SC>UC
ASV_592	Firmicutes	Ruminococcaceae	Ruminococcaceae uncl.	6.80248	-3.25992	0.00713784	0.142268	-	-3.18171	0.0273219	0.72942	-	0.0782018	0.960629	1	-	3.15408	0.00199766	0.0446896	IBD	IBD>Contr.	CD>Contr.
ASV_854	Firmicutes	Ruminococcaceae	Ruminococcaceae uncl.	4.24499	2.06193	0.00297474	0.0824428	-	1.72872	0.0365914	0.868387	-	-0.333211	0.714669	1	-	-1.85167	0.00174674	0.0416263	Contr.
ASV_965	Firmicutes	Ruminococcaceae	Ruminococcaceae uncl.	3.8792	5.0536	7.89216e-06	0.000675476	Contr.	0.483045	0.717689	1	-	-4.57055	0.0019675	0.0795198	-	-2.01164	0.0436398	0.332574	-
ASV_272	Firmicutes	Ruminococcaceae	Ruminococcus uncl.	26.0583	4.53042	0.00851812	0.160959	-	-3.28623	0.108327	1	-	-7.81665	0.000522309	0.0233834	UC	0.518222	0.726784	0.922769	-									Contr.>IBD	Contr.>CD		Contr.>SC	UC>CD		UC>SC
ASV_967	Firmicutes	Ruminococcaceae	Ruminococcus uncl.	9.10088	8.90923	0.00425629	0.103943	-	-6.09359	0.100213	1	-	-15.0028	0.000235767	0.0114347	UC	1.6357	0.505574	0.855159	-		CD>Contr.	Contr.>UC	CD>UC					Contr.>IBD	Contr.>CD	Contr.>UC	Contr.>SC
ASV_4217	Firmicutes	Ruminococcaceae	Subdoligranulum uncl.	0.422433	7.78959	0.0210156	0.292602	-	37.7896	5.39672e-21	9.23792e-19	Contr.	30	1.17124e-11	1.45241e-09	CD	-	-	-	-
ASV_801	Firmicutes	Ruminococcaceae	Subdoligranulum uncl.	4.05072	3.68783	0.000752695	0.028446	Contr.	1.79919	0.165625	1	-	-1.88864	0.187367	1	-	-2.89231	0.00184257	0.0418958	Contr.							Contr.>UC		Contr.>IBD
ASV_1292	Firmicutes	Streptococcaceae	Lactococcus lactis	2.95376	-2.73499	0.00283407	0.0792996	-	-1.61823	0.1386	1	-	1.11676	0.350876	1	-	2.39523	0.00205478	0.0452377	IBD
ASV_368	Firmicutes	Streptococcaceae	Streptococcus salivarius	14.096	-1.81	0.0143334	0.229177	-	-3.23642	0.000233145	0.0154193	UC	-1.42641	0.140014	1	-	2.40321	0.000156266	0.00774076	IBD
ASV_527	Firmicutes	Streptococcaceae	Streptococcus uncl.	5.26908	-8.02009	9.47904e-05	0.0055168	CD	-5.50124	0.0246347	0.68269	-	2.51885	0.349139	1	-	7.63856	6.07464e-06	0.000561701	IBD	IBD>Contr.	CD>Contr.	Contr.>UC	CD>UC
ASV_771	Firmicutes	Veillonellaceae	Dialister pneumosintes	5.08014	-8.84003	1.58654e-05	0.00128245	CD	-5.06227	0.0381063	0.873144	-	3.77776	0.159003	1	-	4.64265	0.00585933	0.0989355	-
ASV_1871	Firmicutes	Veillonellaceae	Dialister uncl.	3.22814	5.30398	0.0401196	0.415473	-	10.4917	0.000657228	0.0406922	Contr.	5.18774	0.12577	1	-	-5.26964	0.0116568	0.158509	-
ASV_9483	Firmicutes	Veillonellaceae	Dialister uncl.	1.02776	-11.0644	0.00104125	0.0374077	CD	18.9356	2.47624e-06	0.000184766	Contr.	30	1.1561e-11	1.45241e-09	CD	-	-	-	-
ASV_428	Firmicutes	Veillonellaceae	Propionispira uncl.	7.45635	-6.97124	7.37489e-07	7.66461e-05	CD	-2.74947	0.101564	1	-	4.22177	0.0219531	0.51519	-	6.99614	1.04711e-08	2.42057e-06	IBD										CD>Contr.	UC>Contr.	SC>Contr.
ASV_1056	Firmicutes	Veillonellaceae	Veillonella dispar	2.69584	-4.01166	0.00630312	0.131015	-	-3.64315	0.037105	0.868387	-	0.36851	0.847757	1	-	3.82984	0.0016238	0.0401063	IBD
ASV_118	Firmicutes	Veillonellaceae	Veillonella uncl.	20.0786	-2.69724	0.000333826	0.0150058	CD	-1.15907	0.195592	1	-	1.53817	0.118163	1	-	2.31735	0.000353157	0.0143819	IBD
ASV_222	Firmicutes	Veillonellaceae	Veillonella uncl.	17.581	-2.40512	0.00434346	0.103943	-	-3.04417	0.00242456	0.113798	-	-0.639046	0.562451	1	-	2.65064	0.00024262	0.0108553	IBD										Contr.>CD			UC>CD	SC>CD
ASV_922	Firmicutes	Veillonellaceae	Veillonella uncl.	3.54246	-3.1713	0.211989	0.892414	-	26.5813	1.76927e-18	2.14524e-16	Contr.	29.7526	4.22366e-19	9.45451e-17	CD	2.31953	0.264829	0.697599	-			Contr.>UC	CD>UC		Contr.>CD		UC>CD
ASV_213	Fusobacteria	Fusobacteriaceae	Fusobacterium nucleatum	13.5601	-6.4123	3.6603e-06	0.000332858	CD	-2.22625	0.177908	1	-	4.18605	0.0209684	0.496082	-	5.74369	1.55173e-06	0.000179355	IBD									IBD>Contr.		UC>Contr.	SC>Contr.	UC>CD	SC>CD
ASV_190	Fusobacteria	Fusobacteriaceae	Fusobacterium uncl.	13.2579	-7.07005	0.000941541	0.0342485	CD	-2.2751	0.371851	1	-	4.79496	0.0868536	1	-	6.44469	0.000314325	0.013624	IBD
ASV_416	Proteobacteria	Comamonadaceae	Comamonas testosteroni	13.2371	10.1401	0.00244868	0.0727109	-	39.7705	1.9217e-23	4.66012e-21	Contr.	29.6304	1.41549e-11	1.59542e-09	CD	-11.0762	5.73609e-07	7.95596e-05	Contr.
ASV_451	Proteobacteria	Desulfovibrionaceae	Desulfovibrio piger	9.14499	4.96081	0.000729263	0.0279231	Contr.	2.73653	0.116509	1	-	-2.22428	0.247145	1	-	-4.1717	0.000652405	0.0205656	Contr.													UC>CD		UC>SC
ASV_1199	Proteobacteria	Enterobacteriaceae	Enterobacter uncl.	4.43159	-8.75375	0.00033518	0.0150058	CD	-3.49872	0.229002	1	-	5.25503	0.100221	1	-	3.24173	0.0897384	0.447724	-	IBD>Contr.	CD>Contr.	Contr.>UC	CD>UC	Contr.>IBD	Contr.>CD	Contr.>UC
ASV_1070	Proteobacteria	Enterobacteriaceae	Enterobacteriaceae uncl.	2.5963	-21.3659	2.41514e-10	3.3467e-08	CD	-3.40099	0.397472	1	-	17.9649	4.81649e-05	0.00241655	CD	12.2141	2.08384e-05	0.0015212	IBD
ASV_380	Proteobacteria	Enterobacteriaceae	Enterobacteriaceae uncl.	8.49683	-6.57397	0.00827655	0.158452	-	-5.63613	0.0572838	1	-	0.937841	0.773522	1	-	6.3376	0.00151263	0.0395853	IBD
ASV_310	Proteobacteria	Enterobacteriaceae	Escherichia/Shigella uncl.	16.0454	-2.73814	0.0810051	0.613199	-	-11.1286	2.38471e-09	1.98271e-07	UC	-8.39047	4.29524e-05	0.00219283	UC	4.03956	0.00231776	0.0487081	IBD	IBD>Contr.	CD>Contr.	UC>Contr.			CD>Contr.	Contr.>UC	CD>UC				SC>Contr.		SC>CD	SC>UC
ASV_453	Proteobacteria	Enterobacteriaceae	Escherichia/Shigella uncl.	5.90292	-1.18372	0.645801	0.999755	-	28.5832	1.37216e-20	2.10157e-18	Contr.	29.7669	1.24541e-18	2.58867e-16	CD	0.436689	0.837092	0.958357	-
ASV_40	Proteobacteria	Enterobacteriaceae	Klebsiella uncl.	99.3946	-4.52885	0.000189032	0.00904374	CD	-4.78206	0.000930377	0.0541089	-	-0.253202	0.87336	1	-	4.59054	8.44963e-06	0.000732477	IBD				CD>UC
ASV_52	Proteobacteria	Enterobacteriaceae	Klebsiella uncl.	72.8228	-6.85886	5.82249e-07	6.27535e-05	CD	-6.68854	4.26152e-05	0.00295263	UC	0.170324	0.924419	1	-	6.73905	6.20292e-09	1.72069e-06	IBD			Contr.>UC	CD>UC							Contr.>UC		CD>UC	CD>SC	SC>UC
ASV_176	Proteobacteria	Enterobacteriaceae	Proteus uncl.	24.3795	-3.24574	0.0482654	0.472904	-	-6.46112	0.0009483	0.0541089	-	-3.21538	0.134559	1	-	4.37979	0.00158208	0.0401063	IBD					IBD>Contr.	CD>Contr.	UC>Contr.
ASV_480	Proteobacteria	Enterobacteriaceae	Proteus uncl.	3.15089	-2.40335	0.47607	0.999755	-	27.2018	1.30997e-11	1.22968e-09	Contr.	29.6051	2.11561e-11	1.71656e-09	CD	1.4159	0.626668	0.906813	-
ASV_141	Proteobacteria	Enterobacteriaceae	Raoultella uncl.	72.5608	-4.71576	0.00583847	0.124926	-	-5.1441	0.0115511	0.381973	-	-0.428336	0.848356	1	-	4.83372	0.000760127	0.0224318	IBD										CD>Contr.	UC>Contr.			CD>SC	UC>SC
ASV_2429	Proteobacteria	Halomonadaceae	Halomonas phoceae	5.26187	-1.3137	0.00041275	0.0174543	CD	-1.41654	0.00134801	0.0754367	-	-0.102841	0.831704	1	-	1.34572	2.59168e-05	0.00179733	IBD
ASV_1459	Proteobacteria	Moraxellaceae	Acinetobacter uncl.	3.75192	9.06872	0.00720995	0.142728	-	38.8302	4.43552e-22	9.92875e-20	Contr.	29.7615	1.69507e-11	1.60505e-09	CD	-9.93907	0.000644674	0.0205656	Contr.
ASV_3026	Proteobacteria	Shewanellaceae	Shewanella uncl.	4.0373	-1.19967	0.00244384	0.0727109	-	-1.41914	0.00252828	0.116782	-	-0.219472	0.669702	1	-	1.28216	0.000166931	0.0079839	IBD
ASV_1128	Proteobacteria	Sutterellaceae	Parasutterella uncl.	1.95275	-2.57104	0.446149	0.999755	-	27.2733	1.1638e-11	1.12888e-09	Contr.	29.8443	1.48028e-11	1.59542e-09	CD	-0.111222	0.969542	0.996677	-						CD>Contr.	UC>Contr.
ASV_1811	Proteobacteria	Sutterellaceae	Sutterella uncl.	2.9549	26.6302	3.02122e-15	9.76862e-13	Contr.	0.784013	0.845257	1	-	-25.8462	4.98616e-09	3.22438e-07	UC	-10.3687	0.000370793	0.0143819	Contr.
ASV_477	Proteobacteria	Sutterellaceae	Sutterella uncl.	6.45231	-9.78663	3.43431e-06	0.000322382	CD	-0.668139	0.790444	1	-	9.11849	0.000964472	0.0406755	CD	7.72981	1.25715e-05	0.00102568	IBD

[truncated: 15 more sheets: Table S12, Table S13, Table S14, Table S15, Table S16, Table S17, Table S18, Table S19, Table S20, Table_S21, Table S22, Table S23, Table S24, Table S25, OUT_Table S7]
